# Supplementary material for: Global cellular response to chemical perturbation of PLK4 activity and abnormal centrosome number
Source: eLife. 2022 Jun 27;11:e73944. doi: 10.7554/eLife.73944 (PMC9236612; doi:10.7554/eLife.73944)
Supplement: Figure 3—figure supplement 2—source data 1. [file elife-73944-fig3-figsupp2-data1.xlsx]

## Sheet: SuppFigure3_2C
Replicate	Image	TRIM37 rescue construct	Mean cytoplasmic BirA intensity
1	1	FBC18R	0.00505165
1	1	FBC18R	0.00289046
1	1	FBC18R	0.00726785
1	1	FBC18R	0.00431597
1	1	FBC18R	0.00776775
1	1	FBC18R	0.00711134
1	1	FBC18R	0.00549687
1	1	FBC18R	0.00421964
1	1	FBC18R	0.00225796
1	1	FBC18R	0.00191863
1	1	FBC18R	0.0030828
1	1	FBC18R	0.0036812
1	1	FBC18R	0.00884945
1	1	FBC18R	0.00595567
1	1	FBC18R	0.0066417
1	1	FBC18R	0.00575741
1	1	FBC18R	0.0144018
1	1	FBC18R	0.00349973
1	1	FBC18R	0.00406895
1	1	FBC18R	0.00310398
1	1	FBC18R	0.00559246
1	1	FBC18R	0.0103885
1	1	FBC18R	0.0064261
1	1	FBC18R	0.00488563
1	1	FBC18R	0.0058368
1	1	FBC18R	0.00424492
1	1	FBC18R	0.00381229
1	1	FBC18R	0.00571717
1	1	FBC18R	0.00719544
1	1	FBC18R	0.00670099
1	1	FBC18R	0.00700493
1	1	FBC18R	0.00405966
1	1	FBC18R	0.0130652
1	1	FBC18R	0.00409001
1	1	FBC18R	0.00579925
1	1	FBC18R	0.00343658
1	1	FBC18R	0.00582572
1	1	FBC18R	0.0029807
1	1	FBC18R	0.00551008
1	1	FBC18R	0.00440494
1	1	FBC18R	0.00589199
1	1	FBC18R	0.00359375
1	1	FBC18R	0.00764724
1	1	FBC18R	0.0030177
1	1	FBC18R	0.00488134
1	1	FBC18R	0.00358207
1	1	FBC18R	0.0044759
1	1	FBC18R	0.0043409
1	1	FBC18R	0.0052048
1	1	FBC18R	0.00709715
1	1	FBC18R	0.00256485
1	1	FBC18R	0.00343952
1	1	FBC18R	0.00443838
1	1	FBC18R	0.00687292
1	1	FBC18R	0.00418768
1	1	FBC18R	0.00673658
1	1	FBC18R	0.00494739
1	2	FBC18R	0.00771788
1	2	FBC18R	0.00678326
1	2	FBC18R	0.00478514
1	2	FBC18R	0.00516244
1	2	FBC18R	0.00386862
1	2	FBC18R	0.00368839
1	2	FBC18R	0.00497865
1	2	FBC18R	0.00840261
1	2	FBC18R	0.00927588
1	2	FBC18R	0.00740917
1	2	FBC18R	0.00278001
1	2	FBC18R	0.00627565
1	2	FBC18R	0.00454142
1	2	FBC18R	0.00320651
1	2	FBC18R	0.00387714
1	2	FBC18R	0.00205449
1	2	FBC18R	0.00555904
1	2	FBC18R	0.00303843
1	2	FBC18R	0.00303833
1	2	FBC18R	0.00529516
1	2	FBC18R	0.00365545
1	2	FBC18R	0.00457633
1	2	FBC18R	0.00371888
1	2	FBC18R	0.0111235
1	2	FBC18R	0.00626206
1	2	FBC18R	0.00935878
1	2	FBC18R	0.00622657
1	2	FBC18R	0.00768801
1	2	FBC18R	0.00245014
1	2	FBC18R	0.0023111
1	2	FBC18R	0.0093599
1	2	FBC18R	0.0047026
1	2	FBC18R	0.00744869
1	2	FBC18R	0.00647205
1	2	FBC18R	0.00351501
1	2	FBC18R	0.00584609
1	2	FBC18R	0.00625146
1	2	FBC18R	0.00605597
1	2	FBC18R	0.00386447
1	2	FBC18R	0.00269776
1	2	FBC18R	0.00286584
1	2	FBC18R	0.00746998
1	2	FBC18R	0.00574094
1	2	FBC18R	0.00416924
1	2	FBC18R	0.00505305
1	2	FBC18R	0.00264893
1	2	FBC18R	0.00911189
1	2	FBC18R	0.0022779
1	2	FBC18R	0.00720836
1	2	FBC18R	0.00263797
1	2	FBC18R	0.00211829
1	2	FBC18R	0.00247006
1	2	FBC18R	0.00452938
1	2	FBC18R	0.00829537
1	2	FBC18R	0.0136929
1	2	FBC18R	0.00796065
1	2	FBC18R	0.00303929
1	2	FBC18R	0.00397941
1	2	FBC18R	0.00450028
1	2	FBC18R	0.00451687
1	2	FBC18R	0.00419463
1	2	FBC18R	0.0102409
1	2	FBC18R	0.0100251
1	2	FBC18R	0.00306629
1	2	FBC18R	0.00511159
1	2	FBC18R	0.00586773
1	2	FBC18R	0.00754053
1	2	FBC18R	0.00431554
1	2	FBC18R	0.0011524
1	2	FBC18R	0.00577558
1	2	FBC18R	0.00479441
1	2	FBC18R	0.00875496
1	2	FBC18R	0.00945052
1	2	FBC18R	0.00258872
1	2	FBC18R	0.00912701
1	2	FBC18R	0.0053891
1	2	FBC18R	0.00332683
1	2	FBC18R	0.00405053
1	2	FBC18R	0.00814899
1	2	FBC18R	0.00035763
1	2	FBC18R	0.00706163
1	2	FBC18R	0.00661161
1	2	FBC18R	0.000941445
1	2	FBC18R	0.00309468
1	3	FBC18R	0.00378568
1	3	FBC18R	0.0105224
1	3	FBC18R	0.00264834
1	3	FBC18R	0.00471986
1	3	FBC18R	0.00594315
1	3	FBC18R	0.00119382
1	3	FBC18R	0.00470136
1	3	FBC18R	0.00316308
1	3	FBC18R	0.00265309
1	3	FBC18R	0.00401512
1	3	FBC18R	0.00428923
1	3	FBC18R	0.00255669
1	3	FBC18R	0.0015853
1	3	FBC18R	0.00449825
1	3	FBC18R	0.00271644
1	3	FBC18R	0.0121072
1	3	FBC18R	0.00156281
1	3	FBC18R	0.0017543
1	3	FBC18R	0.00957257
1	3	FBC18R	0.00707747
1	3	FBC18R	0.00466862
1	3	FBC18R	0.00814272
1	3	FBC18R	0.00469615
1	3	FBC18R	0.00861211
1	3	FBC18R	0.0105819
1	3	FBC18R	0.00337409
1	3	FBC18R	0.00387544
1	3	FBC18R	0.0081214
1	3	FBC18R	0.00537206
1	3	FBC18R	0.0052152
1	3	FBC18R	0.00824794
1	3	FBC18R	0.0019756
1	3	FBC18R	0.0032156
1	3	FBC18R	0.00546905
1	3	FBC18R	0.00520306
1	3	FBC18R	0.00520672
1	3	FBC18R	0.002291
1	3	FBC18R	0.0056642
1	3	FBC18R	0.00617754
1	3	FBC18R	0.00490326
1	3	FBC18R	0.00340925
1	3	FBC18R	0.00500588
1	3	FBC18R	0.00411012
1	3	FBC18R	0.00310263
1	3	FBC18R	0.0007935
1	3	FBC18R	0.00501507
1	3	FBC18R	0.00395864
1	3	FBC18R	0.00415218
1	3	FBC18R	0.00969576
1	3	FBC18R	0.0072862
1	3	FBC18R	0.00453373
1	3	FBC18R	0.0029188
1	3	FBC18R	0.00506865
1	3	FBC18R	0.00540289
1	3	FBC18R	0.00808099
1	3	FBC18R	0.00520241
1	3	FBC18R	0.0063362
1	3	FBC18R	0.00928983
1	3	FBC18R	0.0059348
1	3	FBC18R	0.00489602
1	3	FBC18R	0.00721781
1	3	FBC18R	0.00199314
1	3	FBC18R	0.00837056
1	3	FBC18R	0.00568386
1	3	FBC18R	0.0055588
1	3	FBC18R	0.00343652
1	3	FBC18R	0.00555017
1	3	FBC18R	0.00412971
1	3	FBC18R	0.00612152
1	3	FBC18R	0.00349743
1	3	FBC18R	0.00258762
1	3	FBC18R	0.0051918
1	3	FBC18R	0.00214721
1	3	FBC18R	0.00431282
1	3	FBC18R	0.00388064
1	3	FBC18R	0.00585941
1	3	FBC18R	0.00817729
1	3	FBC18R	0.00293497
1	3	FBC18R	0.00415529
1	4	FBC18R	0.00437901
1	4	FBC18R	0.000573303
1	4	FBC18R	0.00601101
1	4	FBC18R	0.00330705
1	4	FBC18R	0.00650793
1	4	FBC18R	0.00752357
1	4	FBC18R	0.00449909
1	4	FBC18R	0.00309634
1	4	FBC18R	0.00738127
1	4	FBC18R	0.00580202
1	4	FBC18R	0.00424489
1	4	FBC18R	0.0039031
1	4	FBC18R	0.00474985
1	4	FBC18R	0.00616686
1	4	FBC18R	0.00507082
1	4	FBC18R	0.00280351
1	4	FBC18R	0.00346215
1	4	FBC18R	0.00643003
1	4	FBC18R	0.00274234
1	4	FBC18R	0.00484159
1	4	FBC18R	0.00300691
1	4	FBC18R	0.0130519
1	4	FBC18R	0.00496427
1	4	FBC18R	0.00244397
1	4	FBC18R	0.00377928
1	4	FBC18R	0.00477778
1	4	FBC18R	0.00429165
1	4	FBC18R	0.00405074
1	4	FBC18R	0.0043622
1	4	FBC18R	0.00454844
1	4	FBC18R	0.00297781
1	4	FBC18R	0.00631738
1	4	FBC18R	0.00758165
1	4	FBC18R	0.00512788
1	4	FBC18R	0.00266945
1	4	FBC18R	0.00621251
1	4	FBC18R	0.00282492
1	4	FBC18R	0.00719116
1	4	FBC18R	0.0044925
1	4	FBC18R	0.00121414
1	4	FBC18R	0.00500186
1	4	FBC18R	0.00650815
1	4	FBC18R	0.00491926
1	4	FBC18R	0.0056751
1	4	FBC18R	0.00308643
1	4	FBC18R	0.00504869
1	4	FBC18R	0.00134982
1	4	FBC18R	0.00148556
1	4	FBC18R	0.00461417
1	4	FBC18R	0.00255729
1	4	FBC18R	0.0040158
1	4	FBC18R	0.00339382
1	4	FBC18R	0.00502106
1	4	FBC18R	0.00395915
1	4	FBC18R	0.00428692
1	4	FBC18R	0.00402412
1	4	FBC18R	0.00338741
1	4	FBC18R	0.000507448
1	4	FBC18R	0.00507704
1	4	FBC18R	0.00256531
1	4	FBC18R	0.000643017
1	4	FBC18R	0.00296003
1	4	FBC18R	0.00582539
1	4	FBC18R	0.00310062
1	4	FBC18R	0.00229381
1	4	FBC18R	0.00613526
1	4	FBC18R	0.0031446
1	4	FBC18R	0.00532366
1	4	FBC18R	0.00532521
1	4	FBC18R	0.00539641
1	4	FBC18R	0.00667498
1	4	FBC18R	0.00317509
1	4	FBC18R	0.00469769
1	4	FBC18R	0.00334238
1	4	FBC18R	0.00106019
1	4	FBC18R	0.00132129
1	4	FBC18R	0.00294159
1	4	FBC18R	0.00384287
1	4	FBC18R	0.00634936
1	4	FBC18R	0.00322714
1	4	FBC18R	0.00169005
1	4	FBC18R	0.00289549
1	4	FBC18R	0.00331406
1	4	FBC18R	0.0036906
1	4	FBC18R	0.00534829
1	4	FBC18R	0.00501937
1	4	FBC18R	0.0028828
1	4	FBC18R	0.00186801
1	4	FBC18R	0.00476224
1	4	FBC18R	0.00313627
1	4	FBC18R	0.00575897
1	4	FBC18R	0.00965962
1	4	FBC18R	0.00222206
1	4	FBC18R	0.00238669
1	4	FBC18R	0.00507011
1	4	FBC18R	0.00466444
1	5	FBC18R	0.00189986
1	5	FBC18R	0.00520391
1	5	FBC18R	0.00324834
1	5	FBC18R	0.00249597
1	5	FBC18R	0.00410868
1	5	FBC18R	0.00576895
1	5	FBC18R	0.0103253
1	5	FBC18R	0.00542324
1	5	FBC18R	0.00302623
1	5	FBC18R	0.00322105
1	5	FBC18R	0.00294239
1	5	FBC18R	0.00464162
1	5	FBC18R	0.00374546
1	5	FBC18R	0.0091613
1	5	FBC18R	0.00124571
1	5	FBC18R	0.00351803
1	5	FBC18R	0.011166
1	5	FBC18R	0.00341939
1	5	FBC18R	0.00347048
1	5	FBC18R	0.00474987
1	5	FBC18R	0.00183768
1	5	FBC18R	0.00600385
1	5	FBC18R	0.0090453
1	5	FBC18R	0.00117665
1	5	FBC18R	0.00615757
1	5	FBC18R	0.00510799
1	5	FBC18R	0.00744827
1	5	FBC18R	0.0080145
1	5	FBC18R	0.000782461
1	5	FBC18R	0.00508282
1	5	FBC18R	0.00254232
1	5	FBC18R	0.00428051
1	5	FBC18R	0.00867126
1	5	FBC18R	0.00622136
1	5	FBC18R	0.00214188
1	5	FBC18R	0.00493839
1	5	FBC18R	0.00341018
1	5	FBC18R	0.00817735
1	5	FBC18R	0.00592419
1	5	FBC18R	0.0101328
1	5	FBC18R	0.00668317
1	5	FBC18R	0.00449374
1	5	FBC18R	0.0069454
1	5	FBC18R	0.00183503
1	5	FBC18R	0.00534005
1	5	FBC18R	0.0042564
1	5	FBC18R	0.00181443
1	5	FBC18R	0.00591956
1	5	FBC18R	0.00888877
1	5	FBC18R	0.00409574
1	5	FBC18R	0.00428037
1	5	FBC18R	0.00560296
1	5	FBC18R	0.00606914
1	5	FBC18R	0.00278739
1	5	FBC18R	0.0043465
1	5	FBC18R	0.0052925
1	5	FBC18R	0.0019374
1	5	FBC18R	0.000849862
1	5	FBC18R	0.00329582
1	5	FBC18R	0.00708905
1	5	FBC18R	0.0048992
1	5	FBC18R	0.00684686
1	5	FBC18R	0.00175796
1	5	FBC18R	0.00758488
1	5	FBC18R	0.00355403
1	5	FBC18R	0.0040069
1	5	FBC18R	0.00292224
1	5	FBC18R	0.00475134
1	5	FBC18R	0.00145081
1	5	FBC18R	0.00636565
1	5	FBC18R	0.00844749
1	5	FBC18R	0.00422159
1	5	FBC18R	0.00532115
1	5	FBC18R	0.00510266
1	5	FBC18R	0.00302324
1	5	FBC18R	0.00333559
1	5	FBC18R	0.00733987
1	5	FBC18R	0.00517769
1	5	FBC18R	0.00648707
1	5	FBC18R	0.00531511
1	5	FBC18R	0.00525088
1	5	FBC18R	0.00456835
1	5	FBC18R	0.00386495
1	5	FBC18R	0.00578647
1	5	FBC18R	0.00188663
1	5	FBC18R	0.00801346
1	5	FBC18R	0.00586204
1	5	FBC18R	0.00659194
1	5	FBC18R	0.00607103
1	5	FBC18R	0.00202155
2	6	FBC18R	0.00333769
2	6	FBC18R	0.00565091
2	6	FBC18R	0.00369815
2	6	FBC18R	0.00465883
2	6	FBC18R	0.00614581
2	6	FBC18R	0.003663
2	6	FBC18R	0.00643909
2	6	FBC18R	0.00429407
2	6	FBC18R	0.00748284
2	6	FBC18R	0.00597908
2	6	FBC18R	0.00398879
2	6	FBC18R	0.00461207
2	6	FBC18R	0.00369272
2	6	FBC18R	0.00301989
2	6	FBC18R	0.00260616
2	6	FBC18R	0.00287224
2	6	FBC18R	0.00231576
2	6	FBC18R	0.00209102
2	6	FBC18R	0.0071459
2	6	FBC18R	0.00561436
2	6	FBC18R	0.00658996
2	6	FBC18R	0.00241254
2	6	FBC18R	0.00253702
2	6	FBC18R	0.00283502
2	6	FBC18R	0.00758033
2	6	FBC18R	0.00359427
2	6	FBC18R	0.0025368
2	6	FBC18R	0.00362566
2	6	FBC18R	0.00319607
2	6	FBC18R	0.00893304
2	6	FBC18R	0.00597714
2	6	FBC18R	0.00612814
2	6	FBC18R	0.00260537
2	6	FBC18R	0.00207118
2	6	FBC18R	0.0104975
2	6	FBC18R	0.0107257
2	6	FBC18R	0.00489866
2	6	FBC18R	0.00519715
2	6	FBC18R	0.00409
2	6	FBC18R	0.00794927
2	6	FBC18R	0.00257289
2	6	FBC18R	0.00522007
2	6	FBC18R	0.00617273
2	6	FBC18R	0.00279112
2	6	FBC18R	0.00377264
2	6	FBC18R	0.00419967
2	6	FBC18R	0.00466399
2	6	FBC18R	0.00335043
2	6	FBC18R	0.00862242
2	6	FBC18R	0.00425643
2	6	FBC18R	0.00650832
2	6	FBC18R	0.00361385
2	6	FBC18R	0.00252507
2	6	FBC18R	0.00783534
2	6	FBC18R	0.00504435
2	6	FBC18R	0.00679541
2	6	FBC18R	0.00540765
2	6	FBC18R	0.0036073
2	6	FBC18R	0.00346239
2	6	FBC18R	0.00410221
2	6	FBC18R	0.0048675
2	6	FBC18R	0.00344147
2	6	FBC18R	0.00281746
2	6	FBC18R	0.0069897
2	6	FBC18R	0.0031919
2	6	FBC18R	0.00499902
2	6	FBC18R	0.0069657
2	6	FBC18R	0.00213409
2	6	FBC18R	0.0040638
2	6	FBC18R	0.00299352
2	6	FBC18R	0.00441163
2	6	FBC18R	0.00385998
2	6	FBC18R	0.00217169
2	6	FBC18R	0.00129455
2	6	FBC18R	0.0038708
2	6	FBC18R	0.00929712
2	6	FBC18R	0.00510823
2	6	FBC18R	0.00567088
2	6	FBC18R	0.0091038
2	6	FBC18R	0.00180086
2	6	FBC18R	0.00364321
2	6	FBC18R	0.00272194
2	7	FBC18R	0.0015944
2	7	FBC18R	0.00707342
2	7	FBC18R	0.00785676
2	7	FBC18R	0.00489289
2	7	FBC18R	0.00285169
2	7	FBC18R	0.00168243
2	7	FBC18R	0.0172535
2	7	FBC18R	0.00233573
2	7	FBC18R	0.00404456
2	7	FBC18R	0.00356296
2	7	FBC18R	0.00866635
2	7	FBC18R	0.00628754
2	7	FBC18R	0.00249843
2	7	FBC18R	0.00130253
2	7	FBC18R	0.00534691
2	7	FBC18R	0.00344495
2	7	FBC18R	0.00545489
2	7	FBC18R	0.0108096
2	7	FBC18R	0.00166626
2	7	FBC18R	0.00539193
2	7	FBC18R	0.00321439
2	7	FBC18R	0.0105732
2	7	FBC18R	0.00509047
2	7	FBC18R	0.00663438
2	7	FBC18R	0.00365304
2	7	FBC18R	0.00159163
2	7	FBC18R	0.00705176
2	7	FBC18R	0.0106879
2	7	FBC18R	0.00754366
2	7	FBC18R	0.0120793
2	7	FBC18R	0.0100543
2	7	FBC18R	0.00248968
2	7	FBC18R	0.00738347
2	7	FBC18R	0.00368726
2	7	FBC18R	0.00292228
2	7	FBC18R	0.00523588
2	7	FBC18R	0.00459406
2	7	FBC18R	0.00409044
2	7	FBC18R	0.00345347
2	7	FBC18R	0.00802768
2	7	FBC18R	0.00329462
2	7	FBC18R	0.00478062
2	7	FBC18R	0.00400803
2	7	FBC18R	0.00453969
2	7	FBC18R	0.00354853
2	7	FBC18R	0.00185672
2	7	FBC18R	0.00847368
2	7	FBC18R	0.00393976
2	7	FBC18R	0.00271094
2	7	FBC18R	0.00608796
2	7	FBC18R	0.00679726
2	7	FBC18R	0.00628425
2	7	FBC18R	0.00568918
2	7	FBC18R	0.00235269
2	7	FBC18R	0.00480921
2	7	FBC18R	0.00583906
2	7	FBC18R	0.0039369
2	7	FBC18R	0.00462341
2	7	FBC18R	0.0010461
2	7	FBC18R	0.00765163
2	7	FBC18R	0.00391589
2	7	FBC18R	0.00749844
2	7	FBC18R	0.00283437
2	7	FBC18R	0.00249995
2	7	FBC18R	0.00242072
2	7	FBC18R	0.00430223
2	7	FBC18R	0.0058586
2	7	FBC18R	0.00431911
2	7	FBC18R	0.00280835
2	7	FBC18R	0.0066714
2	7	FBC18R	0.00501831
2	7	FBC18R	0.00497259
2	7	FBC18R	0.00305676
2	7	FBC18R	0.00267765
2	7	FBC18R	0.00502793
2	7	FBC18R	0.00481045
2	7	FBC18R	0.00552291
2	7	FBC18R	0.0028315
2	7	FBC18R	0.00623077
2	7	FBC18R	0.00478441
2	7	FBC18R	0.00503312
2	7	FBC18R	0.00857869
2	7	FBC18R	0.00518383
2	8	FBC18R	0.00575933
2	8	FBC18R	0.00620106
2	8	FBC18R	0.00754951
2	8	FBC18R	0.00390723
2	8	FBC18R	0.0199776
2	8	FBC18R	0.00685432
2	8	FBC18R	0.00396815
2	8	FBC18R	0.00603856
2	8	FBC18R	0.00339267
2	8	FBC18R	0.0135658
2	8	FBC18R	0.00169573
2	8	FBC18R	0.00667531
2	8	FBC18R	0.00200039
2	8	FBC18R	0.00209606
2	8	FBC18R	0.00614507
2	8	FBC18R	0.00549542
2	8	FBC18R	0.00743473
2	8	FBC18R	0.0106169
2	8	FBC18R	0.00514861
2	8	FBC18R	0.00434721
2	8	FBC18R	0.00653937
2	8	FBC18R	0.00472666
2	8	FBC18R	0.00369842
2	8	FBC18R	0.00563418
2	8	FBC18R	0.00635155
2	8	FBC18R	0.00573543
2	8	FBC18R	0.00469904
2	8	FBC18R	0.0068065
2	8	FBC18R	0.00313575
2	8	FBC18R	0.00440739
2	8	FBC18R	0.0045857
2	8	FBC18R	0.00305984
2	8	FBC18R	0.00626195
2	8	FBC18R	0.00659929
2	8	FBC18R	0.00734198
2	8	FBC18R	0.00231663
2	8	FBC18R	0.00515742
2	8	FBC18R	0.00382362
2	8	FBC18R	0.00398698
2	8	FBC18R	0.00452058
2	8	FBC18R	0.0012531
2	8	FBC18R	0.00689032
2	8	FBC18R	0.00431296
2	8	FBC18R	0.00505567
2	8	FBC18R	0.00329572
2	8	FBC18R	0.00392174
2	8	FBC18R	0.00551198
2	8	FBC18R	0.00200738
2	8	FBC18R	0.00460541
2	8	FBC18R	0.0031415
2	8	FBC18R	0.00578516
2	8	FBC18R	0.004086
2	8	FBC18R	0.00222577
2	8	FBC18R	0.00492059
2	8	FBC18R	0.00173318
2	8	FBC18R	0.00528106
2	8	FBC18R	0.00468463
2	8	FBC18R	0.00327463
2	8	FBC18R	0.00259071
2	8	FBC18R	0.000893809
2	8	FBC18R	0.00443479
2	8	FBC18R	0.0018203
2	8	FBC18R	0.00275892
2	8	FBC18R	0.00176662
2	8	FBC18R	0.00137241
2	8	FBC18R	0.00205857
2	8	FBC18R	0.0071414
2	8	FBC18R	0.00123702
2	8	FBC18R	0.00279162
2	8	FBC18R	0.0042632
2	8	FBC18R	0.00216091
2	8	FBC18R	0.00255001
2	8	FBC18R	0.00897974
2	8	FBC18R	0.0102768
2	8	FBC18R	0.00288731
2	8	FBC18R	0.00473965
2	8	FBC18R	0.00487971
2	8	FBC18R	0.00392682
2	8	FBC18R	0.00317543
2	8	FBC18R	0.00503042
2	8	FBC18R	0.00461091
2	8	FBC18R	0.00561252
2	8	FBC18R	0.00344205
2	9	FBC18R	0.00512864
2	9	FBC18R	0.00387244
2	9	FBC18R	0.00393154
2	9	FBC18R	0.00489817
2	9	FBC18R	0.0048013
2	9	FBC18R	0.00298818
2	9	FBC18R	0.00481849
2	9	FBC18R	0.0013977
2	9	FBC18R	0.00297491
2	9	FBC18R	0.00479758
2	9	FBC18R	0.00401912
2	9	FBC18R	0.00569692
2	9	FBC18R	0.0049971
2	9	FBC18R	0.00491064
2	9	FBC18R	0.00271411
2	9	FBC18R	0.00251706
2	9	FBC18R	0.00190725
2	9	FBC18R	0.00271744
2	9	FBC18R	0.00691828
2	9	FBC18R	0.00578657
2	9	FBC18R	0.00232732
2	9	FBC18R	0.0061644
2	9	FBC18R	0.00426715
2	9	FBC18R	0.00364487
2	9	FBC18R	0.00233138
2	9	FBC18R	0.00537168
2	9	FBC18R	0.00394506
2	9	FBC18R	0.0047888
2	9	FBC18R	0.0066253
2	9	FBC18R	0.00461168
2	9	FBC18R	0.0030316
2	9	FBC18R	0.00420027
2	9	FBC18R	0.00577204
2	9	FBC18R	0.00659873
2	9	FBC18R	0.00401798
2	9	FBC18R	0.00544586
2	9	FBC18R	0.00205799
2	9	FBC18R	0.00721197
2	9	FBC18R	0.00692144
2	9	FBC18R	0.00302014
2	9	FBC18R	0.00395552
2	9	FBC18R	0.00308873
2	9	FBC18R	0.00388855
2	9	FBC18R	0.00439348
2	9	FBC18R	0.00232779
2	9	FBC18R	0.00473241
2	9	FBC18R	0.00701428
2	9	FBC18R	0.0019899
2	9	FBC18R	0.00536065
2	9	FBC18R	0.00521366
2	9	FBC18R	0.00279095
2	9	FBC18R	0.0038017
2	9	FBC18R	0.00636472
2	9	FBC18R	0.00702905
2	9	FBC18R	0.00485326
2	9	FBC18R	0.00421777
2	9	FBC18R	0.004302
2	9	FBC18R	0.00601774
2	9	FBC18R	0.00197093
2	9	FBC18R	0.00346566
2	9	FBC18R	0.00205513
2	9	FBC18R	0.00619944
2	9	FBC18R	0.00970905
2	9	FBC18R	0.00574735
2	9	FBC18R	0.00326791
2	9	FBC18R	0.00160648
2	9	FBC18R	0.0021083
2	9	FBC18R	0.00492141
2	9	FBC18R	0.00359496
2	9	FBC18R	0.00468946
2	9	FBC18R	0.00741556
2	9	FBC18R	0.00241382
2	9	FBC18R	0.00647307
2	9	FBC18R	0.0065958
2	9	FBC18R	0.00286257
2	9	FBC18R	0.00139605
2	9	FBC18R	0.00692063
2	9	FBC18R	0.00639996
2	9	FBC18R	0.00328931
2	9	FBC18R	0.00639156
2	10	FBC18R	0.00635085
2	10	FBC18R	0.00983174
2	10	FBC18R	0.00876914
2	10	FBC18R	0.00154492
2	10	FBC18R	0.00806851
2	10	FBC18R	0.00509916
2	10	FBC18R	0.00607523
2	10	FBC18R	0.00937184
2	10	FBC18R	0.00351945
2	10	FBC18R	0.00485765
2	10	FBC18R	0.00271935
2	10	FBC18R	0.00334302
2	10	FBC18R	0.00424055
2	10	FBC18R	0.0107225
2	10	FBC18R	0.00350423
2	10	FBC18R	0.00348715
2	10	FBC18R	0.0107919
2	10	FBC18R	0.00232731
2	10	FBC18R	0.00305653
2	10	FBC18R	0.00946918
2	10	FBC18R	0.00667896
2	10	FBC18R	0.00373668
2	10	FBC18R	0.00597395
2	10	FBC18R	0.00204799
2	10	FBC18R	0.00260275
2	10	FBC18R	0.0038158
2	10	FBC18R	0.00979561
2	10	FBC18R	0.00357295
2	10	FBC18R	0.00373425
2	10	FBC18R	0.0078585
2	10	FBC18R	0.00805603
2	10	FBC18R	0.0043497
2	10	FBC18R	0.00451171
2	10	FBC18R	0.00286793
2	10	FBC18R	0.00540038
2	10	FBC18R	0.00477976
2	10	FBC18R	0.0139875
2	10	FBC18R	0.00350979
2	10	FBC18R	0.00819471
2	10	FBC18R	0.00410722
2	10	FBC18R	0.00484646
2	10	FBC18R	0.0106079
2	10	FBC18R	0.00721425
2	10	FBC18R	0.00446714
2	10	FBC18R	0.00625719
2	10	FBC18R	0.00187073
2	10	FBC18R	0.00250829
2	10	FBC18R	0.00677415
2	10	FBC18R	0.00546034
2	10	FBC18R	0.00474644
2	10	FBC18R	0.00328616
2	10	FBC18R	0.00330009
2	10	FBC18R	0.00713867
2	10	FBC18R	0.00467916
2	10	FBC18R	0.00388882
2	10	FBC18R	0.00343995
2	10	FBC18R	0.00347599
2	10	FBC18R	0.00284797
2	10	FBC18R	0.0020074
2	10	FBC18R	0.00475359
2	10	FBC18R	0.00378367
2	10	FBC18R	0.00223389
2	10	FBC18R	0.00392526
2	10	FBC18R	0.00220419
2	10	FBC18R	0.00171323
2	10	FBC18R	0.00369322
2	10	FBC18R	0.00202194
2	10	FBC18R	0.00578074
2	10	FBC18R	0.00509243
2	10	FBC18R	0.00282747
3	11	FBC18R	0.00205873
3	11	FBC18R	0.00512032
3	11	FBC18R	0.00329477
3	11	FBC18R	0.00588846
3	11	FBC18R	0.0050019
3	11	FBC18R	0.00418336
3	11	FBC18R	0.00314762
3	11	FBC18R	0.0143527
3	11	FBC18R	0.00495318
3	11	FBC18R	0.00190564
3	11	FBC18R	0.00795086
3	11	FBC18R	0.00192273
3	11	FBC18R	0.00509565
3	11	FBC18R	0.00540637
3	11	FBC18R	0.00646651
3	11	FBC18R	0.00774922
3	11	FBC18R	0.00260413
3	11	FBC18R	0.00539767
3	11	FBC18R	0.00253469
3	11	FBC18R	0.00242954
3	11	FBC18R	0.00351709
3	11	FBC18R	0.00352103
3	11	FBC18R	0.0129365
3	11	FBC18R	0.00878118
3	11	FBC18R	0.00249222
3	11	FBC18R	0.0112968
3	11	FBC18R	0.00645004
3	11	FBC18R	0.0031526
3	11	FBC18R	0.00418167
3	11	FBC18R	0.0152647
3	11	FBC18R	0.00352929
3	11	FBC18R	0.0041974
3	11	FBC18R	0.00322813
3	11	FBC18R	0.00667317
3	11	FBC18R	0.00835558
3	11	FBC18R	0.00806291
3	11	FBC18R	0.00648561
3	11	FBC18R	0.00919404
3	11	FBC18R	0.00360581
3	11	FBC18R	0.00613791
3	11	FBC18R	0.00426552
3	11	FBC18R	0.00444705
3	11	FBC18R	0.00848578
3	11	FBC18R	0.00613533
3	11	FBC18R	0.00583204
3	11	FBC18R	0.00370708
3	11	FBC18R	0.0101925
3	11	FBC18R	0.0133949
3	11	FBC18R	0.0109809
3	11	FBC18R	0.00400531
3	11	FBC18R	0.0105148
3	11	FBC18R	0.00354536
3	11	FBC18R	0.00385302
3	11	FBC18R	0.00697899
3	11	FBC18R	0.00624395
3	11	FBC18R	0.00178014
3	11	FBC18R	0.00369356
3	11	FBC18R	0.0059465
3	11	FBC18R	0.0052566
3	11	FBC18R	0.00346875
3	11	FBC18R	0.0130248
3	11	FBC18R	0.0087122
3	11	FBC18R	0.00262093
3	11	FBC18R	0.00591637
3	11	FBC18R	0.00327062
3	11	FBC18R	0.00424277
3	11	FBC18R	0.0044803
3	11	FBC18R	0.00558766
3	11	FBC18R	0.00168483
3	11	FBC18R	0.0127265
3	11	FBC18R	0.0026561
3	11	FBC18R	0.00455146
3	11	FBC18R	0.00323252
3	11	FBC18R	0.00313317
3	11	FBC18R	0.0142461
3	11	FBC18R	0.00330624
3	11	FBC18R	0.00454449
3	12	FBC18R	0.00260973
3	12	FBC18R	0.009348
3	12	FBC18R	0.00783355
3	12	FBC18R	0.0061411
3	12	FBC18R	0.000861418
3	12	FBC18R	0.00999821
3	12	FBC18R	0.00681626
3	12	FBC18R	0.0142561
3	12	FBC18R	0.00103581
3	12	FBC18R	0.00313039
3	12	FBC18R	0.00650577
3	12	FBC18R	0.00724973
3	12	FBC18R	0.00736363
3	12	FBC18R	0.00409296
3	12	FBC18R	0.0102659
3	12	FBC18R	0.00666856
3	12	FBC18R	0.0021446
3	12	FBC18R	0.00550182
3	12	FBC18R	0.00997225
3	12	FBC18R	0.00749881
3	12	FBC18R	0.00708892
3	12	FBC18R	0.0041056
3	12	FBC18R	0.00487478
3	12	FBC18R	0.0059323
3	12	FBC18R	0.00380062
3	12	FBC18R	0.00165367
3	12	FBC18R	0.00579023
3	12	FBC18R	0.0135058
3	12	FBC18R	0.00302398
3	12	FBC18R	0.0103808
3	12	FBC18R	0.00215225
3	12	FBC18R	0.0123247
3	12	FBC18R	0.00741467
3	12	FBC18R	0.00435076
3	12	FBC18R	0.00759495
3	12	FBC18R	0.00742773
3	12	FBC18R	0.00408709
3	12	FBC18R	0.00668843
3	12	FBC18R	0.00609868
3	12	FBC18R	0.00727368
3	12	FBC18R	0.00289449
3	12	FBC18R	0.00498035
3	12	FBC18R	0.0032401
3	12	FBC18R	0.00532121
3	12	FBC18R	0.00708055
3	12	FBC18R	0.00365299
3	12	FBC18R	0.00242712
3	12	FBC18R	0.000914442
3	12	FBC18R	0.00564159
3	12	FBC18R	0.00359838
3	12	FBC18R	0.00310944
3	12	FBC18R	0.00370209
3	12	FBC18R	0.00258936
3	12	FBC18R	0.00479702
3	12	FBC18R	0.00585657
3	12	FBC18R	0.000336434
3	12	FBC18R	0.00492495
3	12	FBC18R	0.00287453
3	12	FBC18R	0.00430731
3	12	FBC18R	0.00345442
3	12	FBC18R	0.0010026
3	12	FBC18R	0.00454841
3	12	FBC18R	0.00467125
3	12	FBC18R	0.00465321
3	12	FBC18R	0.00453496
3	12	FBC18R	0.0080206
3	12	FBC18R	0.00521764
3	12	FBC18R	0.00492655
3	12	FBC18R	0.00450413
3	12	FBC18R	0.00710484
3	12	FBC18R	0.00389825
3	12	FBC18R	0.00730148
3	12	FBC18R	0.00408848
3	12	FBC18R	0.00220705
3	12	FBC18R	0.00549526
3	12	FBC18R	0.00850932
3	12	FBC18R	0.00404145
3	12	FBC18R	0.0038106
3	12	FBC18R	0.00191392
3	12	FBC18R	0.00500079
3	12	FBC18R	0.00333082
3	12	FBC18R	0.00187689
3	13	FBC18R	0.00668199
3	13	FBC18R	0.00381356
3	13	FBC18R	0.00502664
3	13	FBC18R	0.00683572
3	13	FBC18R	0.00264942
3	13	FBC18R	0.0117948
3	13	FBC18R	0.0070208
3	13	FBC18R	0.00707809
3	13	FBC18R	0.00559911
3	13	FBC18R	0.00118226
3	13	FBC18R	0.0109167
3	13	FBC18R	0.00318846
3	13	FBC18R	0.00395131
3	13	FBC18R	0.00432527
3	13	FBC18R	0.00704484
3	13	FBC18R	0.00660351
3	13	FBC18R	0.00360402
3	13	FBC18R	0.00386627
3	13	FBC18R	0.0143709
3	13	FBC18R	0.00570029
3	13	FBC18R	0.0133773
3	13	FBC18R	0.00326269
3	13	FBC18R	0.00729408
3	13	FBC18R	0.00519581
3	13	FBC18R	0.00403043
3	13	FBC18R	0.00249904
3	13	FBC18R	0.00903404
3	13	FBC18R	0.00478228
3	13	FBC18R	0.00888139
3	13	FBC18R	0.0133453
3	13	FBC18R	0.0085975
3	13	FBC18R	0.00893704
3	13	FBC18R	0.00716121
3	13	FBC18R	0.00170227
3	13	FBC18R	0.0029412
3	13	FBC18R	0.0141087
3	13	FBC18R	0.00566634
3	13	FBC18R	0.00337457
3	13	FBC18R	0.00748184
3	13	FBC18R	0.00498922
3	13	FBC18R	0.00411791
3	13	FBC18R	0.0041358
3	13	FBC18R	0.00649423
3	13	FBC18R	0.0057853
3	13	FBC18R	0.00557047
3	13	FBC18R	0.00589746
3	13	FBC18R	0.00572315
3	13	FBC18R	0.00209078
3	13	FBC18R	0.00486144
3	13	FBC18R	0.0102197
3	13	FBC18R	0.00495668
3	13	FBC18R	0.0029405
3	13	FBC18R	0.011687
3	13	FBC18R	0.00712674
3	13	FBC18R	0.00156909
3	13	FBC18R	0.00456603
3	13	FBC18R	0.00397026
3	13	FBC18R	0.00339367
3	13	FBC18R	0.00320883
3	13	FBC18R	0.00583466
3	13	FBC18R	0.00167076
3	13	FBC18R	0.0047822
3	13	FBC18R	0.00214414
3	13	FBC18R	0.00108065
3	13	FBC18R	0.00268444
3	13	FBC18R	0.00213013
3	13	FBC18R	0.00319767
3	13	FBC18R	0.00380042
3	13	FBC18R	0.00291166
3	13	FBC18R	0.00846503
3	13	FBC18R	0.00297162
3	13	FBC18R	0.00347351
3	13	FBC18R	0.00513548
3	14	FBC18R	0.00710977
3	14	FBC18R	0.00577711
3	14	FBC18R	0.00735741
3	14	FBC18R	0.00470295
3	14	FBC18R	0.00980262
3	14	FBC18R	0.00908641
3	14	FBC18R	0.00683754
3	14	FBC18R	0.0090928
3	14	FBC18R	0.00929855
3	14	FBC18R	0.00498472
3	14	FBC18R	0.00488962
3	14	FBC18R	0.00931535
3	14	FBC18R	0.00345862
3	14	FBC18R	0.00680483
3	14	FBC18R	0.0102455
3	14	FBC18R	0.00308195
3	14	FBC18R	0.0036806
3	14	FBC18R	0.0125842
3	14	FBC18R	0.00274227
3	14	FBC18R	0.00277962
3	14	FBC18R	0.00331517
3	14	FBC18R	0.00890395
3	14	FBC18R	0.00562164
3	14	FBC18R	0.00416045
3	14	FBC18R	0.00318093
3	14	FBC18R	0.0037588
3	14	FBC18R	0.00318835
3	14	FBC18R	0.00663529
3	14	FBC18R	0.00372614
3	14	FBC18R	0.00313123
3	14	FBC18R	0.00435366
3	14	FBC18R	0.00706586
3	14	FBC18R	0.00528504
3	14	FBC18R	0.00319556
3	14	FBC18R	0.00327269
3	14	FBC18R	0.00726637
3	14	FBC18R	0.0032261
3	14	FBC18R	0.00938663
3	14	FBC18R	0.00358948
3	14	FBC18R	0.00156102
3	14	FBC18R	0.00771269
3	14	FBC18R	0.0127123
3	14	FBC18R	0.00587428
3	14	FBC18R	0.00716089
3	14	FBC18R	0.00134676
3	14	FBC18R	0.00556552
3	14	FBC18R	0.00266134
3	14	FBC18R	0.00602725
3	14	FBC18R	0.00564922
3	14	FBC18R	0.00843163
3	14	FBC18R	0.00213267
3	14	FBC18R	0.00229749
3	14	FBC18R	0.00549571
3	14	FBC18R	0.00353952
3	14	FBC18R	0.00512567
3	14	FBC18R	0.00789455
3	14	FBC18R	0.00711603
3	14	FBC18R	0.00288596
3	14	FBC18R	0.00437228
3	14	FBC18R	0.00787479
3	14	FBC18R	0.00270029
3	14	FBC18R	0.00943839
3	14	FBC18R	0.00563069
3	14	FBC18R	0.00196799
3	14	FBC18R	0.00594378
3	14	FBC18R	0.00452612
3	14	FBC18R	0.00635361
3	14	FBC18R	0.0032531
3	14	FBC18R	0.00380695
3	14	FBC18R	0.00479952
3	14	FBC18R	0.00253312
3	14	FBC18R	0.00517371
3	14	FBC18R	0.00683492
3	14	FBC18R	0.00807921
3	14	FBC18R	0.00564693
3	14	FBC18R	0.0060403
3	14	FBC18R	0.00260541
3	14	FBC18R	0.0026967
3	14	FBC18R	0.00313382
3	14	FBC18R	0.00231726
3	14	FBC18R	0.00640667
3	14	FBC18R	0.00235629
3	15	FBC18R	0.00645952
3	15	FBC18R	0.00365371
3	15	FBC18R	0.00879433
3	15	FBC18R	0.00773996
3	15	FBC18R	0.0151787
3	15	FBC18R	0.00355046
3	15	FBC18R	0.00452397
3	15	FBC18R	0.00207851
3	15	FBC18R	0.00604811
3	15	FBC18R	0.00472641
3	15	FBC18R	0.0043382
3	15	FBC18R	0.00792784
3	15	FBC18R	0.00765887
3	15	FBC18R	0.00215868
3	15	FBC18R	0.00972772
3	15	FBC18R	0.00202242
3	15	FBC18R	0.01832
3	15	FBC18R	0.010376
3	15	FBC18R	0.00805872
3	15	FBC18R	0.00125083
3	15	FBC18R	0.0052602
3	15	FBC18R	0.0149003
3	15	FBC18R	0.00543051
3	15	FBC18R	0.00736969
3	15	FBC18R	0.00567924
3	15	FBC18R	0.00464362
3	15	FBC18R	0.0123734
3	15	FBC18R	0.00427286
3	15	FBC18R	0.00443983
3	15	FBC18R	0.00336167
3	15	FBC18R	0.00370272
3	15	FBC18R	0.00428846
3	15	FBC18R	0.00531104
3	15	FBC18R	0.00433478
3	15	FBC18R	0.00343685
3	15	FBC18R	0.00752433
3	15	FBC18R	0.00365713
3	15	FBC18R	0.00332245
3	15	FBC18R	0.0139817
3	15	FBC18R	0.00237574
3	15	FBC18R	0.00929115
3	15	FBC18R	0.00578961
3	15	FBC18R	0.00962263
3	15	FBC18R	0.00250464
3	15	FBC18R	0.00295303
3	15	FBC18R	0.00460216
3	15	FBC18R	0.0131575
3	15	FBC18R	0.0038955
3	15	FBC18R	0.00683658
3	15	FBC18R	0.00756954
3	15	FBC18R	0.00497069
3	15	FBC18R	0.006164
3	15	FBC18R	0.00561819
3	15	FBC18R	0.00425158
3	15	FBC18R	0.0133736
3	15	FBC18R	0.0125841
3	15	FBC18R	0.0034171
3	15	FBC18R	0.00591186
3	15	FBC18R	0.00497916
3	15	FBC18R	0.0041925
3	15	FBC18R	0.0075565
3	15	FBC18R	0.00347454
3	15	FBC18R	0.00236707
3	15	FBC18R	0.00165292
3	15	FBC18R	0.00499562
3	15	FBC18R	0.00619467
3	15	FBC18R	0.00561111
3	15	FBC18R	0.00423019
3	15	FBC18R	0.00371896
3	15	FBC18R	0.00518758
3	15	FBC18R	0.00447221
3	15	FBC18R	0.0058504
3	15	FBC18R	0.00735547
3	15	FBC18R	0.00477936
3	15	FBC18R	0.0106184
3	15	FBC18R	0.00887867
3	15	FBC18R	0.0107168
1	16	FBT37	0.000392517
1	16	FBT37	0.00196308
1	16	FBT37	0.00197767
1	16	FBT37	0.00126378
1	16	FBT37	0.00406115
1	16	FBT37	0.00127583
1	16	FBT37	0.00317966
1	16	FBT37	0.00207171
1	16	FBT37	0.00126785
1	16	FBT37	0.00154918
1	16	FBT37	0.000609107
1	16	FBT37	0.0049075
1	16	FBT37	0.00232864
1	16	FBT37	0.00113011
1	16	FBT37	0.00114623
1	16	FBT37	0.00155148
1	16	FBT37	0.00146972
1	16	FBT37	0.00208147
1	16	FBT37	0.00453742
1	16	FBT37	0.00812378
1	16	FBT37	0.000681304
1	16	FBT37	0.001509
1	16	FBT37	0.00203831
1	16	FBT37	0.00255362
1	16	FBT37	0.00120749
1	16	FBT37	0.000910044
1	16	FBT37	0.00287994
1	16	FBT37	0.0016559
1	16	FBT37	0.00217328
1	16	FBT37	0.00202486
1	16	FBT37	0.00200137
1	16	FBT37	0.00108592
1	16	FBT37	0.00234176
1	16	FBT37	0.00118629
1	16	FBT37	0.00120178
1	16	FBT37	0.00190369
1	16	FBT37	0.000174393
1	16	FBT37	0.00341113
1	16	FBT37	0.00135793
1	16	FBT37	0.0014409
1	16	FBT37	0.0010988
1	16	FBT37	0.0012066
1	16	FBT37	0.00435881
1	16	FBT37	0.00400822
1	16	FBT37	0.00209338
1	16	FBT37	0.00322632
1	16	FBT37	0.00141061
1	16	FBT37	0.00132345
1	16	FBT37	0.0060838
1	16	FBT37	0.00247933
1	16	FBT37	0.00226104
1	16	FBT37	0.00254176
1	16	FBT37	0.00151011
1	16	FBT37	0.00425275
1	16	FBT37	0.00254653
1	16	FBT37	0.00158013
1	16	FBT37	0.00166685
1	16	FBT37	0.0021636
1	16	FBT37	0.00471485
1	16	FBT37	0.00500595
1	16	FBT37	0.00384927
1	16	FBT37	0.000831308
1	16	FBT37	0.00163773
1	16	FBT37	0.000575643
1	16	FBT37	0.00222931
1	16	FBT37	0.00134919
1	16	FBT37	0.00443722
1	16	FBT37	0.00405997
1	16	FBT37	0.00188676
1	16	FBT37	0.000944001
1	16	FBT37	0.00377835
1	16	FBT37	0.00255225
1	16	FBT37	0.00523633
1	16	FBT37	0.000684129
1	16	FBT37	0.00188312
1	16	FBT37	0.00114574
1	16	FBT37	0.00199863
1	16	FBT37	0.00446684
1	16	FBT37	0.000363809
1	16	FBT37	0.00328418
1	16	FBT37	0.0030584
1	16	FBT37	0.00368992
1	16	FBT37	0.0026525
1	16	FBT37	0.00256483
1	16	FBT37	0.00198272
1	16	FBT37	0.00192211
1	16	FBT37	0.00377889
1	16	FBT37	0.0029871
1	16	FBT37	0.00208623
1	16	FBT37	0.000804565
1	16	FBT37	0.00447626
1	16	FBT37	0.00197424
1	16	FBT37	0.00109372
1	16	FBT37	0.000947342
1	16	FBT37	0.00132196
1	16	FBT37	0.0014986
1	16	FBT37	0.00226585
1	16	FBT37	0.00508579
1	16	FBT37	0.00417714
1	16	FBT37	0.00192757
1	16	FBT37	0.000774893
1	16	FBT37	0.00268057
1	16	FBT37	0.00222781
1	16	FBT37	0.00162985
1	17	FBT37	0.00268835
1	17	FBT37	0.000703843
1	17	FBT37	0.00164609
1	17	FBT37	0.00185827
1	17	FBT37	0.00234305
1	17	FBT37	0.00551799
1	17	FBT37	0.00103041
1	17	FBT37	0.00242738
1	17	FBT37	0.00172448
1	17	FBT37	0.000618378
1	17	FBT37	0.000805923
1	17	FBT37	0.00205389
1	17	FBT37	0.00167001
1	17	FBT37	0.00228404
1	17	FBT37	0.00199645
1	17	FBT37	0.000957298
1	17	FBT37	0.00206657
1	17	FBT37	0.00278321
1	17	FBT37	0.00385031
1	17	FBT37	0.00143001
1	17	FBT37	0.00116388
1	17	FBT37	0.000555051
1	17	FBT37	0.00353235
1	17	FBT37	0.0082567
1	17	FBT37	0.0032883
1	17	FBT37	0.00110826
1	17	FBT37	0.00575228
1	17	FBT37	0.00280096
1	17	FBT37	0.00428205
1	17	FBT37	0.000525259
1	17	FBT37	0.00327033
1	17	FBT37	0.000689358
1	17	FBT37	0.000320059
1	17	FBT37	0.00235595
1	17	FBT37	0.00283568
1	17	FBT37	0.00118598
1	17	FBT37	0.00212654
1	17	FBT37	0.0022021
1	17	FBT37	0.00316749
1	17	FBT37	0.00411397
1	17	FBT37	0.000932082
1	17	FBT37	0.00837108
1	17	FBT37	0.00120801
1	17	FBT37	0.00350265
1	17	FBT37	0.000888192
1	17	FBT37	0.000581566
1	17	FBT37	0.000944909
1	17	FBT37	0.00179355
1	17	FBT37	0.00320416
1	17	FBT37	0.00210471
1	17	FBT37	0.00542366
1	17	FBT37	0.00287455
1	17	FBT37	0.00329522
1	17	FBT37	0.00132022
1	17	FBT37	0.0018369
1	17	FBT37	0.00228978
1	17	FBT37	0.00512974
1	17	FBT37	0.0014384
1	17	FBT37	0.00226929
1	17	FBT37	0.00243426
1	17	FBT37	0.00295901
1	17	FBT37	0.00296843
1	17	FBT37	0.00201737
1	17	FBT37	0.00260678
1	17	FBT37	0.00549114
1	17	FBT37	0.00286704
1	17	FBT37	0.000699122
1	17	FBT37	0.00248788
1	17	FBT37	0.0019515
1	17	FBT37	0.00240362
1	17	FBT37	0.00034394
1	17	FBT37	0.000597045
1	17	FBT37	0.00187289
1	17	FBT37	0.00360293
1	17	FBT37	0.00328774
1	17	FBT37	0.00202383
1	17	FBT37	0.000788707
1	17	FBT37	0.00198974
1	17	FBT37	0.0065329
1	17	FBT37	0.00398493
1	17	FBT37	0.00158782
1	17	FBT37	0.000942178
1	17	FBT37	0.00116981
1	17	FBT37	0.00130591
1	17	FBT37	0.00073314
1	17	FBT37	0.000926478
1	17	FBT37	0.00113488
1	17	FBT37	0.00101715
1	17	FBT37	0.000603305
1	17	FBT37	0.00281009
1	17	FBT37	0.00106258
1	17	FBT37	0.000732375
1	17	FBT37	0.00130268
1	17	FBT37	0.00141122
1	17	FBT37	0.00110946
1	17	FBT37	0.000381731
1	17	FBT37	0.00151966
1	18	FBT37	0.00119931
1	18	FBT37	0.00275913
1	18	FBT37	0.00290238
1	18	FBT37	0.00142794
1	18	FBT37	0.00153533
1	18	FBT37	0.00209831
1	18	FBT37	0.00247487
1	18	FBT37	0.00199228
1	18	FBT37	0.00315058
1	18	FBT37	0.00325533
1	18	FBT37	0.00171408
1	18	FBT37	0.00100793
1	18	FBT37	0.00264837
1	18	FBT37	0.00126892
1	18	FBT37	0.00222156
1	18	FBT37	0.00335739
1	18	FBT37	0.00119052
1	18	FBT37	0.00305788
1	18	FBT37	0.00138124
1	18	FBT37	0.00291626
1	18	FBT37	0.00499471
1	18	FBT37	0.00214196
1	18	FBT37	0.00308677
1	18	FBT37	0.00265881
1	18	FBT37	0.00282004
1	18	FBT37	0.00235133
1	18	FBT37	0.00322624
1	18	FBT37	0.00238544
1	18	FBT37	0.000776034
1	18	FBT37	0.00206532
1	18	FBT37	0.00248578
1	18	FBT37	0.00114549
1	18	FBT37	0.00226394
1	18	FBT37	0.00177805
1	18	FBT37	0.00463002
1	18	FBT37	0.00306223
1	18	FBT37	0.00177729
1	18	FBT37	0.00152003
1	18	FBT37	0.0024177
1	18	FBT37	0.00405032
1	18	FBT37	0.000715931
1	18	FBT37	0.00402125
1	18	FBT37	0.0011261
1	18	FBT37	0.00341584
1	18	FBT37	0.00240175
1	18	FBT37	0.000932218
1	18	FBT37	0.00130951
1	18	FBT37	0.00228031
1	18	FBT37	0.00396214
1	18	FBT37	0.00251738
1	18	FBT37	0.00268746
1	18	FBT37	0.003637
1	18	FBT37	0.00213343
1	18	FBT37	0.00206023
1	18	FBT37	0.00150305
1	18	FBT37	0.00174935
1	18	FBT37	0.000622534
1	18	FBT37	0.000960201
1	18	FBT37	0.00274016
1	18	FBT37	0.00385377
1	18	FBT37	0.00190382
1	18	FBT37	0.00148283
1	18	FBT37	0.00269733
1	18	FBT37	0.000646859
1	18	FBT37	0.0036766
1	18	FBT37	0.000620535
1	18	FBT37	0.00153467
1	18	FBT37	0.00237026
1	18	FBT37	0.00170217
1	18	FBT37	0.0014112
1	18	FBT37	0.000552996
1	18	FBT37	0.00177326
1	18	FBT37	0.00345881
1	18	FBT37	0.000937476
1	18	FBT37	0.00131606
1	18	FBT37	0.000880602
1	18	FBT37	0.00263337
1	18	FBT37	0.00153366
1	18	FBT37	0.0014123
1	18	FBT37	0.00457982
1	18	FBT37	0.00255123
1	18	FBT37	0.00253666
1	18	FBT37	0.00315789
1	18	FBT37	0.00268906
1	18	FBT37	0.000523953
1	18	FBT37	0.00282783
1	18	FBT37	0.00178468
1	18	FBT37	0.00218199
1	18	FBT37	0.001618
1	18	FBT37	0.00196864
1	18	FBT37	0.00178541
1	19	FBT37	0.00105816
1	19	FBT37	0.00326331
1	19	FBT37	0.00279872
1	19	FBT37	0.00208078
1	19	FBT37	0.0018063
1	19	FBT37	0.00142439
1	19	FBT37	0.00350708
1	19	FBT37	0.00210769
1	19	FBT37	0.001911
1	19	FBT37	0.00183777
1	19	FBT37	0.00139655
1	19	FBT37	0.00199768
1	19	FBT37	0.00150074
1	19	FBT37	0.00090577
1	19	FBT37	0.000962534
1	19	FBT37	0.000670241
1	19	FBT37	0.000770444
1	19	FBT37	0.00106793
1	19	FBT37	0.000931674
1	19	FBT37	0.000610082
1	19	FBT37	0.000946461
1	19	FBT37	0.00126495
1	19	FBT37	0.000884015
1	19	FBT37	0.000370386
1	19	FBT37	0.000778432
1	19	FBT37	0.000922973
1	19	FBT37	0.00131822
1	19	FBT37	0.00180122
1	19	FBT37	0.00209362
1	19	FBT37	0.00179981
1	19	FBT37	0.00179862
1	19	FBT37	0.00138099
1	19	FBT37	0.0012861
1	19	FBT37	0.00188503
1	19	FBT37	0.00403031
1	19	FBT37	0.00157386
1	19	FBT37	0.00265391
1	19	FBT37	0.00065385
1	19	FBT37	0.00317468
1	19	FBT37	0.00195957
1	19	FBT37	0.00125683
1	19	FBT37	0.00114758
1	19	FBT37	0.000922768
1	19	FBT37	0.00175027
1	19	FBT37	0.00217328
1	19	FBT37	0.00211033
1	19	FBT37	0.00084475
1	19	FBT37	0.00188932
1	19	FBT37	0.00217038
1	19	FBT37	0.00123764
1	19	FBT37	0.000308669
1	19	FBT37	0.000987751
1	19	FBT37	0.000608015
1	19	FBT37	0.0024216
1	19	FBT37	0.00111129
1	19	FBT37	0.000589705
1	19	FBT37	0.000795853
1	19	FBT37	0.00147204
1	19	FBT37	0.001689
1	19	FBT37	0.00249417
1	19	FBT37	0.00282711
1	19	FBT37	0.00208691
1	19	FBT37	0.00100063
1	19	FBT37	0.00262838
1	19	FBT37	0.00185269
1	19	FBT37	0.000814027
1	19	FBT37	0.00219067
1	19	FBT37	0.00143441
1	19	FBT37	0.00213179
1	19	FBT37	0.00147708
1	19	FBT37	0.000415615
1	19	FBT37	0.00193937
1	19	FBT37	0.00141457
1	19	FBT37	0.00141722
1	19	FBT37	0.00225504
1	19	FBT37	0.00328942
1	19	FBT37	0.000595906
1	19	FBT37	0.00328109
1	19	FBT37	0.0026002
1	19	FBT37	0.00107179
1	19	FBT37	0.00240105
1	19	FBT37	0.00252136
1	19	FBT37	0.00221344
1	19	FBT37	0.00474184
1	19	FBT37	0.00247803
1	19	FBT37	0.000124883
1	19	FBT37	0.00194395
1	19	FBT37	0.000976607
1	19	FBT37	0.00241027
1	19	FBT37	0.00050733
1	19	FBT37	0.000705825
1	19	FBT37	0.00121555
1	19	FBT37	0.00116904
1	19	FBT37	0.00254196
1	19	FBT37	0.00162585
1	20	FBT37	0.00186003
1	20	FBT37	0.00163684
1	20	FBT37	0.000707353
1	20	FBT37	0.00276724
1	20	FBT37	0.00377767
1	20	FBT37	0.000728651
1	20	FBT37	0.00412475
1	20	FBT37	0.00249978
1	20	FBT37	0.00383581
1	20	FBT37	0.00496603
1	20	FBT37	0.00425503
1	20	FBT37	0.0010037
1	20	FBT37	0.00511723
1	20	FBT37	0.00280691
1	20	FBT37	0.000934763
1	20	FBT37	0.00532231
1	20	FBT37	0.00207021
1	20	FBT37	0.00113822
1	20	FBT37	0.00259085
1	20	FBT37	0.00354488
1	20	FBT37	0.00271745
1	20	FBT37	0.00188324
1	20	FBT37	0.00154862
1	20	FBT37	0.00253284
1	20	FBT37	0.00235916
1	20	FBT37	0.00479187
1	20	FBT37	0.00448413
1	20	FBT37	0.00352716
1	20	FBT37	0.00334897
1	20	FBT37	0.00336638
1	20	FBT37	0.00104768
1	20	FBT37	0.00123165
1	20	FBT37	0.00330713
1	20	FBT37	0.00262141
1	20	FBT37	0.00275113
1	20	FBT37	0.00131605
1	20	FBT37	0.000813966
1	20	FBT37	0.00144731
1	20	FBT37	0.00122343
1	20	FBT37	0.00257411
1	20	FBT37	0.00207661
1	20	FBT37	0.00417977
1	20	FBT37	0.00146278
1	20	FBT37	0.00122471
1	20	FBT37	0.00374453
1	20	FBT37	0.000611116
1	20	FBT37	0.00118852
1	20	FBT37	0.00345835
1	20	FBT37	0.000946955
1	20	FBT37	0.00112888
1	20	FBT37	0.00175211
1	20	FBT37	0.00224545
1	20	FBT37	0.00315084
1	20	FBT37	0.00354975
1	20	FBT37	0.00329665
1	20	FBT37	0.000595718
1	20	FBT37	0.000615303
1	20	FBT37	0.00114869
1	20	FBT37	0.00286375
1	20	FBT37	0.00160049
1	20	FBT37	0.00120841
1	20	FBT37	0.00219356
1	20	FBT37	0.00133563
1	20	FBT37	0.0023573
1	20	FBT37	0.00162865
1	20	FBT37	0.000931204
1	20	FBT37	0.000707498
1	20	FBT37	0.00125894
1	20	FBT37	0.00229898
1	20	FBT37	0.00127924
1	20	FBT37	0.00168581
1	20	FBT37	0.00144526
1	20	FBT37	0.00256607
1	20	FBT37	0.0019211
1	20	FBT37	0.00115231
1	20	FBT37	0.00252307
1	20	FBT37	0.00114182
1	20	FBT37	0.00162759
1	20	FBT37	0.00453817
1	20	FBT37	0.00192983
1	20	FBT37	0.00165661
1	20	FBT37	0.000658506
1	20	FBT37	0.000617833
1	20	FBT37	0.00180268
1	20	FBT37	0.00267889
1	20	FBT37	0.00167351
1	20	FBT37	0.00380517
1	20	FBT37	0.0015285
1	20	FBT37	0.00166593
1	20	FBT37	0.0035143
1	20	FBT37	0.000974147
1	20	FBT37	0.00279393
1	20	FBT37	0.00078333
1	20	FBT37	0.00252811
1	20	FBT37	0.00369889
1	20	FBT37	0.00235612
1	20	FBT37	0.00257762
1	20	FBT37	0.00322254
1	20	FBT37	0.00300196
1	20	FBT37	0.00573924
1	20	FBT37	0.00108571
1	20	FBT37	0.000894324
1	20	FBT37	0.00314716
1	20	FBT37	0.000254056
1	20	FBT37	0.00366961
1	20	FBT37	0.00258516
2	21	FBT37	0.00352503
2	21	FBT37	0.00125375
2	21	FBT37	0.0011906
2	21	FBT37	0.00229805
2	21	FBT37	0.00247208
2	21	FBT37	0.00219025
2	21	FBT37	0.00164026
2	21	FBT37	0.00361766
2	21	FBT37	0.00205414
2	21	FBT37	0.00226536
2	21	FBT37	0.0019828
2	21	FBT37	0.00147316
2	21	FBT37	0.002164
2	21	FBT37	0.00105881
2	21	FBT37	0.00163117
2	21	FBT37	0.0015833
2	21	FBT37	0.00286798
2	21	FBT37	0.00074226
2	21	FBT37	0.00329477
2	21	FBT37	0.00205871
2	21	FBT37	0.00210219
2	21	FBT37	0.00253647
2	21	FBT37	0.00117755
2	21	FBT37	0.00176419
2	21	FBT37	0.000494969
2	21	FBT37	0.00256509
2	21	FBT37	0.0023008
2	21	FBT37	0.00102532
2	21	FBT37	0.000775344
2	21	FBT37	0.000758045
2	21	FBT37	0.00352035
2	21	FBT37	0.00100407
2	21	FBT37	0.00190412
2	21	FBT37	0.00109243
2	21	FBT37	0.00118933
2	21	FBT37	0.00155566
2	21	FBT37	0.00229365
2	21	FBT37	0.00106123
2	21	FBT37	0.00117838
2	21	FBT37	0.000786539
2	21	FBT37	0.000715703
2	21	FBT37	0.00347706
2	21	FBT37	0.000473147
2	21	FBT37	0.00338345
2	21	FBT37	0.00079058
2	21	FBT37	0.0032728
2	21	FBT37	0.00253426
2	21	FBT37	0.00078429
2	21	FBT37	0.00306462
2	21	FBT37	0.00233911
2	21	FBT37	0.000729693
2	21	FBT37	0.00237189
2	21	FBT37	0.00194585
2	21	FBT37	0.00116265
2	21	FBT37	0.00170921
2	21	FBT37	0.00069108
2	21	FBT37	0.00099765
2	21	FBT37	0.00149096
2	21	FBT37	0.0012139
2	21	FBT37	0.00203473
2	21	FBT37	0.00133297
2	21	FBT37	0.00081119
2	21	FBT37	0.00485695
2	21	FBT37	0.000679104
2	21	FBT37	0.00110363
2	21	FBT37	0.00184598
2	21	FBT37	0.000532866
2	21	FBT37	0.000964232
2	21	FBT37	0.00183142
2	21	FBT37	0.00147276
2	21	FBT37	0.00219293
2	21	FBT37	0.00117891
2	21	FBT37	0.00167146
2	21	FBT37	0.00146407
2	21	FBT37	0.00204817
2	21	FBT37	0.00170543
2	21	FBT37	0.00092712
2	21	FBT37	0.00262656
2	21	FBT37	0.00190001
2	21	FBT37	0.00206534
2	21	FBT37	0.00272846
2	21	FBT37	0.00132841
2	21	FBT37	0.00109026
2	21	FBT37	0.0014076
2	21	FBT37	0.00365995
2	21	FBT37	0.00136237
2	21	FBT37	0.00233739
2	21	FBT37	0.000905746
2	21	FBT37	0.000580841
2	21	FBT37	0.00272304
2	21	FBT37	0.00163566
2	21	FBT37	0.00196107
2	22	FBT37	0.00206365
2	22	FBT37	0.00235766
2	22	FBT37	0.00188243
2	22	FBT37	0.00296582
2	22	FBT37	0.00230869
2	22	FBT37	0.000764878
2	22	FBT37	0.00198717
2	22	FBT37	0.000684621
2	22	FBT37	0.00275464
2	22	FBT37	0.00159306
2	22	FBT37	0.00257126
2	22	FBT37	0.000948559
2	22	FBT37	0.00149314
2	22	FBT37	0.00276742
2	22	FBT37	0.00170624
2	22	FBT37	0.00126274
2	22	FBT37	0.00224155
2	22	FBT37	0.000676852
2	22	FBT37	0.00255293
2	22	FBT37	0.00148717
2	22	FBT37	0.00288556
2	22	FBT37	0.00137698
2	22	FBT37	0.00137916
2	22	FBT37	0.00149106
2	22	FBT37	0.00127124
2	22	FBT37	0.00183876
2	22	FBT37	0.00202858
2	22	FBT37	0.00123029
2	22	FBT37	0.00231004
2	22	FBT37	0.00267555
2	22	FBT37	0.00226436
2	22	FBT37	0.00117221
2	22	FBT37	0.00139603
2	22	FBT37	0.00144521
2	22	FBT37	0.00223465
2	22	FBT37	0.00324651
2	22	FBT37	0.00281785
2	22	FBT37	0.00330852
2	22	FBT37	0.00173845
2	22	FBT37	0.00282375
2	22	FBT37	0.00168941
2	22	FBT37	0.000715667
2	22	FBT37	0.000635646
2	22	FBT37	0.00143978
2	22	FBT37	0.000342948
2	22	FBT37	0.00113569
2	22	FBT37	0.00139826
2	22	FBT37	0.000850292
2	22	FBT37	0.00144322
2	22	FBT37	0.000870668
2	22	FBT37	0.00329067
2	22	FBT37	0.00600344
2	22	FBT37	0.000280449
2	22	FBT37	0.00132442
2	22	FBT37	0.00248253
2	22	FBT37	0.000961057
2	22	FBT37	0.00402149
2	22	FBT37	0.00166963
2	22	FBT37	0.0010089
2	22	FBT37	0.00209874
2	22	FBT37	0.000851271
2	22	FBT37	0.00320131
2	22	FBT37	0.00210476
2	22	FBT37	0.000582466
2	22	FBT37	0.00146255
2	22	FBT37	0.0033508
2	22	FBT37	0.0022251
2	22	FBT37	0.00118958
2	22	FBT37	0.0015184
2	22	FBT37	0.00182889
2	22	FBT37	0.000815988
2	22	FBT37	0.00140881
2	22	FBT37	0.00320736
2	22	FBT37	0.00174824
2	22	FBT37	0.00275964
2	22	FBT37	0.00279039
2	22	FBT37	0.000978915
2	22	FBT37	0.00117887
2	22	FBT37	0.00326999
2	22	FBT37	0.00207774
2	22	FBT37	0.00121866
2	23	FBT37	0.00172533
2	23	FBT37	0.0020461
2	23	FBT37	0.0020304
2	23	FBT37	0.00253668
2	23	FBT37	0.00165118
2	23	FBT37	0.00117862
2	23	FBT37	0.00182817
2	23	FBT37	0.0021695
2	23	FBT37	0.002222
2	23	FBT37	0.00184847
2	23	FBT37	0.00158129
2	23	FBT37	0.00114196
2	23	FBT37	0.00167761
2	23	FBT37	0.00195628
2	23	FBT37	0.00243262
2	23	FBT37	0.0028322
2	23	FBT37	0.00277993
2	23	FBT37	0.00218045
2	23	FBT37	0.000851373
2	23	FBT37	0.00174669
2	23	FBT37	0.0018409
2	23	FBT37	0.00287364
2	23	FBT37	0.00206935
2	23	FBT37	0.00150417
2	23	FBT37	0.000910361
2	23	FBT37	0.000913304
2	23	FBT37	0.00305771
2	23	FBT37	0.00328917
2	23	FBT37	0.00217588
2	23	FBT37	0.00279367
2	23	FBT37	0.00328079
2	23	FBT37	0.00140144
2	23	FBT37	0.00309968
2	23	FBT37	0.00169772
2	23	FBT37	0.00343538
2	23	FBT37	0.00255952
2	23	FBT37	0.00292036
2	23	FBT37	0.00237954
2	23	FBT37	0.000873635
2	23	FBT37	0.0013945
2	23	FBT37	0.00257166
2	23	FBT37	0.00335293
2	23	FBT37	0.00150035
2	23	FBT37	0.00174351
2	23	FBT37	0.00280361
2	23	FBT37	0.00203987
2	23	FBT37	0.000888649
2	23	FBT37	0.00156992
2	23	FBT37	0.00207312
2	23	FBT37	0.0034552
2	23	FBT37	0.000709153
2	23	FBT37	0.00328309
2	23	FBT37	0.00154549
2	23	FBT37	0.000572608
2	23	FBT37	0.00195874
2	23	FBT37	0.00246274
2	23	FBT37	0.00256847
2	23	FBT37	0.00035455
2	23	FBT37	0.000574136
2	23	FBT37	0.0012524
2	23	FBT37	0.00338525
2	23	FBT37	0.00133144
2	23	FBT37	0.000450005
2	23	FBT37	0.000890603
2	23	FBT37	0.00497814
2	23	FBT37	0.00287949
2	23	FBT37	0.00127224
2	23	FBT37	0.00144995
2	23	FBT37	0.000908638
2	23	FBT37	0.00642686
2	23	FBT37	0.000896953
2	23	FBT37	0.000511866
2	23	FBT37	0.00201383
2	23	FBT37	0.000693595
2	23	FBT37	0.00160204
2	23	FBT37	0.0006911
2	23	FBT37	0.00129255
2	23	FBT37	0.00209171
2	23	FBT37	0.00144937
2	23	FBT37	0.00127319
2	23	FBT37	0.000760914
2	23	FBT37	0.00233485
2	23	FBT37	0.000825911
2	24	FBT37	0.00100303
2	24	FBT37	0.00209727
2	24	FBT37	0.00222585
2	24	FBT37	0.000740573
2	24	FBT37	0.00146014
2	24	FBT37	0.00172229
2	24	FBT37	0.00184406
2	24	FBT37	0.00232578
2	24	FBT37	0.0010931
2	24	FBT37	0.000688746
2	24	FBT37	0.00380665
2	24	FBT37	0.00227467
2	24	FBT37	0.00142235
2	24	FBT37	0.00280388
2	24	FBT37	0.00296403
2	24	FBT37	0.00268876
2	24	FBT37	0.000813632
2	24	FBT37	0.00305765
2	24	FBT37	0.00310022
2	24	FBT37	0.00105729
2	24	FBT37	0.00139314
2	24	FBT37	0.00406556
2	24	FBT37	0.001944
2	24	FBT37	0.00081094
2	24	FBT37	0.00307657
2	24	FBT37	0.00164021
2	24	FBT37	0.000825304
2	24	FBT37	0.00182967
2	24	FBT37	0.00174693
2	24	FBT37	0.000924863
2	24	FBT37	0.00646991
2	24	FBT37	0.00445242
2	24	FBT37	0.00217469
2	24	FBT37	0.000825788
2	24	FBT37	0.00147502
2	24	FBT37	0.00131599
2	24	FBT37	0.00101322
2	24	FBT37	0.000864284
2	24	FBT37	0.00161282
2	24	FBT37	0.000793267
2	24	FBT37	0.000922308
2	24	FBT37	0.00194281
2	24	FBT37	0.000738138
2	24	FBT37	0.00142283
2	24	FBT37	0.000595417
2	24	FBT37	0.00183835
2	24	FBT37	0.000741649
2	24	FBT37	0.00163787
2	24	FBT37	0.00118019
2	24	FBT37	0.00113857
2	24	FBT37	0.00240016
2	24	FBT37	0.00129852
2	24	FBT37	0.00121994
2	24	FBT37	0.00148673
2	24	FBT37	0.00130364
[truncated: 3,639 more rows]
