# Supplementary material for: Global cellular response to chemical perturbation of PLK4 activity and abnormal centrosome number
Source: eLife. 2022 Jun 27;11:e73944. doi: 10.7554/eLife.73944 (PMC9236612; doi:10.7554/eLife.73944)
Supplement: Figure 4—figure supplement 1—source data 1. — (Excel file). [file elife-73944-fig4-figsupp1-data1.xlsx]

## Sheet: SuppFigure4_1C
Replicate	Technical replicate	Line	TRIM37 rescue construct	Condition	Intensity	DMSO average	Percent DMSO
1	1	dTRIM37	none	DMSO	2802.67	2739.84	1.02293
1	2	dTRIM37	none	DMSO	2677.01	2739.84	0.977069
1	1	dTRIM37	none	50 nM	1553.11	2739.84	0.566862
1	2	dTRIM37	none	50 nM	1510.78	2739.84	0.551413
1	1	dTRIM37	none	125 nM	40.421	2739.84	0.014753
1	2	dTRIM37	none	125 nM	52.581	2739.84	0.0191913
1	1	dTRIM37	none	150 nM	55.534	2739.84	0.0202691
1	2	dTRIM37	none	150 nM	74.102	2739.84	0.0270461
1	1	dTRIM37	none	167 nM	159.355	2739.84	0.0581621
1	2	dTRIM37	none	167 nM	128.982	2739.84	0.0470765
1	1	dTRIM37	none	200 nM	647.6	2739.84	0.236364
1	2	dTRIM37	none	200 nM	587.111	2739.84	0.214287
1	1	dTRIM37	none	500 nM	1036.27	2739.84	0.378221
1	2	dTRIM37	none	500 nM	952.628	2739.84	0.347695
3	1	dTRIM37	none	DMSO	5547.69	5425.64	1.0225
3	2	dTRIM37	none	DMSO	5303.59	5425.64	0.977505
3	1	dTRIM37	none	50 nM	1792.31	5425.64	0.33034
3	2	dTRIM37	none	50 nM	1989.66	5425.64	0.366714
3	1	dTRIM37	none	125 nM	77.834	5425.64	0.0143456
3	2	dTRIM37	none	125 nM	125.709	5425.64	0.0231694
3	1	dTRIM37	none	150 nM	262.013	5425.64	0.0482916
3	2	dTRIM37	none	150 nM	315.361	5425.64	0.0581242
3	1	dTRIM37	none	167 nM	721.284	5425.64	0.13294
3	2	dTRIM37	none	167 nM	470.522	5425.64	0.0867219
3	1	dTRIM37	none	200 nM	1642	5425.64	0.302637
3	2	dTRIM37	none	200 nM	1610.23	5425.64	0.296781
3	1	dTRIM37	none	500 nM	2171.28	5425.64	0.400188
3	2	dTRIM37	none	500 nM	2162.49	5425.64	0.398568
4	1	dTRIM37	none	DMSO	7769.08	7794.64	0.996721
4	2	dTRIM37	none	DMSO	7820.2	7794.64	1.00328
4	1	dTRIM37	none	50 nM	1972.27	7794.64	0.253029
4	2	dTRIM37	none	50 nM	2051.78	7794.64	0.26323
4	1	dTRIM37	none	125 nM	210.645	7794.64	0.0270244
4	2	dTRIM37	none	125 nM	220.322	7794.64	0.0282658
4	1	dTRIM37	none	150 nM	171.431	7794.64	0.0219935
4	2	dTRIM37	none	150 nM	415.143	7794.64	0.0532601
4	1	dTRIM37	none	167 nM	1533.79	7794.64	0.196776
4	2	dTRIM37	none	167 nM	1536.91	7794.64	0.197175
4	1	dTRIM37	none	200 nM	2354.49	7794.64	0.302065
4	2	dTRIM37	none	200 nM	2277.12	7794.64	0.292139
4	1	dTRIM37	none	500 nM	3245.81	7794.64	0.416416
4	2	dTRIM37	none	500 nM	3365.59	7794.64	0.431783
1	1	dTRIM37	C18R	DMSO	2837.34	2851.92	0.99489
1	2	dTRIM37	C18R	DMSO	2866.49	2851.92	1.00511
1	1	dTRIM37	C18R	50 nM	779.275	2851.92	0.273246
1	2	dTRIM37	C18R	50 nM	1079.07	2851.92	0.378368
1	1	dTRIM37	C18R	125 nM	111.695	2851.92	0.0391649
1	2	dTRIM37	C18R	125 nM	194.247	2851.92	0.068111
1	1	dTRIM37	C18R	150 nM	375.581	2851.92	0.131694
1	2	dTRIM37	C18R	150 nM	332.262	2851.92	0.116505
1	1	dTRIM37	C18R	167 nM	369.918	2851.92	0.129708
1	2	dTRIM37	C18R	167 nM	311.928	2851.92	0.109375
1	1	dTRIM37	C18R	200 nM	326.191	2851.92	0.114376
1	2	dTRIM37	C18R	200 nM	280.068	2851.92	0.0982034
1	1	dTRIM37	C18R	500 nM	388.69	2851.92	0.136291
1	2	dTRIM37	C18R	500 nM	322.604	2851.92	0.113118
2	1	dTRIM37	C18R	DMSO	5691.22	5458.99	1.04254
2	2	dTRIM37	C18R	DMSO	5226.76	5458.99	0.957459
2	1	dTRIM37	C18R	50 nM	1649.22	5458.99	0.302111
2	2	dTRIM37	C18R	50 nM	1451.77	5458.99	0.265942
2	1	dTRIM37	C18R	125 nM	209.806	5458.99	0.0384331
2	2	dTRIM37	C18R	125 nM	397.443	5458.99	0.0728053
2	1	dTRIM37	C18R	150 nM	546.592	5458.99	0.100127
2	2	dTRIM37	C18R	150 nM	502.835	5458.99	0.0921114
2	1	dTRIM37	C18R	167 nM	473.585	5458.99	0.0867533
2	2	dTRIM37	C18R	167 nM	323.31	5458.99	0.0592253
2	1	dTRIM37	C18R	200 nM	449.965	5458.99	0.0824264
2	2	dTRIM37	C18R	200 nM	382.812	5458.99	0.0701251
2	1	dTRIM37	C18R	500 nM	237.357	5458.99	0.04348
2	2	dTRIM37	C18R	500 nM	501.955	5458.99	0.0919502
3	1	dTRIM37	C18R	DMSO	9781.16	9479.02	1.03187
3	2	dTRIM37	C18R	DMSO	9176.89	9479.02	0.968126
3	1	dTRIM37	C18R	50 nM	3119.15	9479.02	0.329058
3	2	dTRIM37	C18R	50 nM	3357.16	9479.02	0.354167
3	1	dTRIM37	C18R	125 nM	435.132	9479.02	0.0459047
3	2	dTRIM37	C18R	125 nM	657.265	9479.02	0.0693389
3	1	dTRIM37	C18R	150 nM	782.914	9479.02	0.0825944
3	2	dTRIM37	C18R	150 nM	1108.09	9479.02	0.116899
3	1	dTRIM37	C18R	167 nM	588.086	9479.02	0.0620408
3	2	dTRIM37	C18R	167 nM	906.169	9479.02	0.0955973
3	1	dTRIM37	C18R	200 nM	697.375	9479.02	0.0735703
3	2	dTRIM37	C18R	200 nM	869.309	9479.02	0.0917087
3	1	dTRIM37	C18R	500 nM	707.171	9479.02	0.0746038
3	2	dTRIM37	C18R	500 nM	986.659	9479.02	0.104089
1	1	dTRIM37	dRING	DMSO	2826.09	2724.65	1.03723
1	2	dTRIM37	dRING	DMSO	2623.21	2724.65	0.962769
1	1	dTRIM37	dRING	50 nM	1039.64	2724.65	0.381567
1	2	dTRIM37	dRING	50 nM	933.586	2724.65	0.342644
1	1	dTRIM37	dRING	125 nM	89.187	2724.65	0.0327334
1	2	dTRIM37	dRING	125 nM	88.449	2724.65	0.0324625
1	1	dTRIM37	dRING	150 nM	196.867	2724.65	0.072254
1	2	dTRIM37	dRING	150 nM	172.883	2724.65	0.0634514
1	1	dTRIM37	dRING	167 nM	298.839	2724.65	0.10968
1	2	dTRIM37	dRING	167 nM	239.751	2724.65	0.0879933
1	1	dTRIM37	dRING	200 nM	470.456	2724.65	0.172667
1	2	dTRIM37	dRING	200 nM	398.847	2724.65	0.146385
1	1	dTRIM37	dRING	500 nM	485.739	2724.65	0.178276
1	2	dTRIM37	dRING	500 nM	612.743	2724.65	0.224889
2	1	dTRIM37	dRING	DMSO	3003.07	3198.3	0.938959
2	2	dTRIM37	dRING	DMSO	3393.52	3198.3	1.06104
2	1	dTRIM37	dRING	50 nM	603.762	3198.3	0.188776
2	2	dTRIM37	dRING	50 nM	771.936	3198.3	0.241359
2	1	dTRIM37	dRING	125 nM	126.399	3198.3	0.0395207
2	2	dTRIM37	dRING	125 nM	71.981	3198.3	0.0225061
2	1	dTRIM37	dRING	150 nM	351.094	3198.3	0.109775
2	2	dTRIM37	dRING	150 nM	417.622	3198.3	0.130576
2	1	dTRIM37	dRING	167 nM	167.049	3198.3	0.0522306
2	2	dTRIM37	dRING	167 nM	232.86	3198.3	0.0728075
2	1	dTRIM37	dRING	200 nM	350.651	3198.3	0.109637
2	2	dTRIM37	dRING	200 nM	239.402	3198.3	0.074853
2	1	dTRIM37	dRING	500 nM	320.585	3198.3	0.100236
2	2	dTRIM37	dRING	500 nM	181.612	3198.3	0.056784
3	1	dTRIM37	dRING	DMSO	6097.44	5357.14	1.13819
3	2	dTRIM37	dRING	DMSO	4616.84	5357.14	0.86181
3	1	dTRIM37	dRING	50 nM	1333.52	5357.14	0.248924
3	2	dTRIM37	dRING	50 nM	567.15	5357.14	0.105868
3	1	dTRIM37	dRING	125 nM	361.502	5357.14	0.0674804
3	2	dTRIM37	dRING	125 nM	290.294	5357.14	0.0541882
3	1	dTRIM37	dRING	150 nM	393.491	5357.14	0.0734517
3	2	dTRIM37	dRING	150 nM	394.609	5357.14	0.0736604
3	1	dTRIM37	dRING	167 nM	707.485	5357.14	0.132064
3	2	dTRIM37	dRING	167 nM	739.186	5357.14	0.137981
3	1	dTRIM37	dRING	200 nM	811.281	5357.14	0.151439
3	2	dTRIM37	dRING	200 nM	782.947	5357.14	0.14615
3	1	dTRIM37	dRING	500 nM	1005.01	5357.14	0.187602
3	2	dTRIM37	dRING	500 nM	1170.89	5357.14	0.218566
1	1	dTRIM37	WT	DMSO	2658.96	2615.19	1.01674
1	2	dTRIM37	WT	DMSO	2571.42	2615.19	0.983263
1	1	dTRIM37	WT	50 nM	1670.59	2615.19	0.638802
1	2	dTRIM37	WT	50 nM	1773.53	2615.19	0.678165
1	1	dTRIM37	WT	125 nM	133.819	2615.19	0.0511699
1	2	dTRIM37	WT	125 nM	153.426	2615.19	0.0586672
1	1	dTRIM37	WT	150 nM	254.995	2615.19	0.0975053
1	2	dTRIM37	WT	150 nM	119.757	2615.19	0.0457928
1	1	dTRIM37	WT	167 nM	224.304	2615.19	0.0857697
1	2	dTRIM37	WT	167 nM	211.457	2615.19	0.0808572
1	1	dTRIM37	WT	200 nM	540.87	2615.19	0.206819
1	2	dTRIM37	WT	200 nM	483.014	2615.19	0.184696
1	1	dTRIM37	WT	500 nM	669.79	2615.19	0.256115
1	2	dTRIM37	WT	500 nM	645.433	2615.19	0.246802
2	1	dTRIM37	WT	DMSO	7924.67	7910.12	1.00184
2	2	dTRIM37	WT	DMSO	7895.57	7910.12	0.998161
2	1	dTRIM37	WT	50 nM	4050.81	7910.12	0.512104
2	2	dTRIM37	WT	50 nM	4245.1	7910.12	0.536666
2	1	dTRIM37	WT	125 nM	169.496	7910.12	0.0214277
2	2	dTRIM37	WT	125 nM	217.843	7910.12	0.0275398
2	1	dTRIM37	WT	150 nM	281.83	7910.12	0.035629
2	2	dTRIM37	WT	150 nM	506.723	7910.12	0.0640601
2	1	dTRIM37	WT	167 nM	543.633	7910.12	0.0687262
2	2	dTRIM37	WT	167 nM	580.212	7910.12	0.0733506
2	1	dTRIM37	WT	200 nM	963.879	7910.12	0.121854
2	2	dTRIM37	WT	200 nM	1428.88	7910.12	0.180639
2	1	dTRIM37	WT	500 nM	1480.87	7910.12	0.187212
2	2	dTRIM37	WT	500 nM	1564.03	7910.12	0.197725
3	1	dTRIM37	WT	DMSO	8421.65	7746.97	1.08709
3	2	dTRIM37	WT	DMSO	7072.29	7746.97	0.912911
3	1	dTRIM37	WT	50 nM	3462.44	7746.97	0.446941
3	2	dTRIM37	WT	50 nM	2668.24	7746.97	0.344423
3	1	dTRIM37	WT	125 nM	190.547	7746.97	0.0245963
3	2	dTRIM37	WT	125 nM	141.194	7746.97	0.0182257
3	1	dTRIM37	WT	150 nM	180.763	7746.97	0.0233334
3	2	dTRIM37	WT	150 nM	143.797	7746.97	0.0185617
3	1	dTRIM37	WT	167 nM	543.882	7746.97	0.0702058
3	2	dTRIM37	WT	167 nM	369.753	7746.97	0.0477287
3	1	dTRIM37	WT	200 nM	1045.26	7746.97	0.134925
3	2	dTRIM37	WT	200 nM	1402.88	7746.97	0.181087
3	1	dTRIM37	WT	500 nM	1975.33	7746.97	0.25498
3	2	dTRIM37	WT	500 nM	2037.91	7746.97	0.263059
1	1	dTRIM37	FLAG-BirA	DMSO	3130.43	3074.42	1.01822
1	2	dTRIM37	FLAG-BirA	DMSO	3018.41	3074.42	0.981782
1	1	dTRIM37	FLAG-BirA	50 nM	1846.43	3074.42	0.600579
1	2	dTRIM37	FLAG-BirA	50 nM	1631.28	3074.42	0.530598
1	1	dTRIM37	FLAG-BirA	125 nM	39.342	3074.42	0.0127966
1	2	dTRIM37	FLAG-BirA	125 nM	41.286	3074.42	0.0134289
1	1	dTRIM37	FLAG-BirA	150 nM	68.761	3074.42	0.0223655
1	2	dTRIM37	FLAG-BirA	150 nM	59.429	3074.42	0.0193301
1	1	dTRIM37	FLAG-BirA	167 nM	200.478	3074.42	0.0652084
1	2	dTRIM37	FLAG-BirA	167 nM	178.656	3074.42	0.0581104
1	1	dTRIM37	FLAG-BirA	200 nM	783.518	3074.42	0.254851
1	2	dTRIM37	FLAG-BirA	200 nM	802.445	3074.42	0.261007
1	1	dTRIM37	FLAG-BirA	500 nM	1186.63	3074.42	0.38597
1	2	dTRIM37	FLAG-BirA	500 nM	1426.42	3074.42	0.463964
2	1	dTRIM37	FLAG-BirA	DMSO	7003.97	7060.04	0.992058
2	2	dTRIM37	FLAG-BirA	DMSO	7116.11	7060.04	1.00794
2	1	dTRIM37	FLAG-BirA	50 nM	3966.96	7060.04	0.561889
2	2	dTRIM37	FLAG-BirA	50 nM	3394.7	7060.04	0.480833
2	1	dTRIM37	FLAG-BirA	125 nM	142.923	7060.04	0.0202439
2	2	dTRIM37	FLAG-BirA	125 nM	114.997	7060.04	0.0162884
2	1	dTRIM37	FLAG-BirA	150 nM	294.536	7060.04	0.0417188
2	2	dTRIM37	FLAG-BirA	150 nM	414.484	7060.04	0.0587085
2	1	dTRIM37	FLAG-BirA	167 nM	754.242	7060.04	0.106833
2	2	dTRIM37	FLAG-BirA	167 nM	820.945	7060.04	0.116281
2	1	dTRIM37	FLAG-BirA	200 nM	2455.31	7060.04	0.347776
2	2	dTRIM37	FLAG-BirA	200 nM	2407.53	7060.04	0.341008
2	1	dTRIM37	FLAG-BirA	500 nM	3847.72	7060.04	0.545
2	2	dTRIM37	FLAG-BirA	500 nM	3716.34	7060.04	0.526392
3	1	dTRIM37	FLAG-BirA	DMSO	8300.25	8257.66	1.00516
3	2	dTRIM37	FLAG-BirA	DMSO	8215.07	8257.66	0.994842
3	1	dTRIM37	FLAG-BirA	50 nM	4194.67	8257.66	0.507973
3	2	dTRIM37	FLAG-BirA	50 nM	4327.37	8257.66	0.524043
3	1	dTRIM37	FLAG-BirA	125 nM	122.937	8257.66	0.0148876
3	2	dTRIM37	FLAG-BirA	125 nM	204.469	8257.66	0.0247611
3	1	dTRIM37	FLAG-BirA	150 nM	242.71	8257.66	0.0293921
3	2	dTRIM37	FLAG-BirA	150 nM	548.229	8257.66	0.0663903
3	1	dTRIM37	FLAG-BirA	167 nM	666.703	8257.66	0.0807375
3	2	dTRIM37	FLAG-BirA	167 nM	957.891	8257.66	0.116
3	1	dTRIM37	FLAG-BirA	200 nM	2380.09	8257.66	0.288227
3	2	dTRIM37	FLAG-BirA	200 nM	2585.98	8257.66	0.313161
3	1	dTRIM37	FLAG-BirA	500 nM	3701.88	8257.66	0.448296
3	2	dTRIM37	FLAG-BirA	500 nM	3950.16	8257.66	0.478363
1	1	A375	none	DMSO	2972.72	3051.7	0.974119
1	2	A375	none	DMSO	3130.68	3051.7	1.02588
1	1	A375	none	50 nM	2105.18	3051.7	0.689838
1	2	A375	none	50 nM	1897.7	3051.7	0.621849
1	1	A375	none	125 nM	64.163	3051.7	0.0210253
1	2	A375	none	125 nM	71.594	3051.7	0.0234604
1	1	A375	none	150 nM	107.488	3051.7	0.0352223
1	2	A375	none	150 nM	60.856	3051.7	0.0199417
1	1	A375	none	167 nM	75.613	3051.7	0.0247773
1	2	A375	none	167 nM	86.887	3051.7	0.0284717
1	1	A375	none	200 nM	304.067	3051.7	0.0996385
1	2	A375	none	200 nM	279.683	3051.7	0.0916482
1	1	A375	none	500 nM	292.091	3051.7	0.0957142
1	2	A375	none	500 nM	305.958	3051.7	0.100258
2	1	A375	none	DMSO	8206.7	7800.17	1.05212
2	2	A375	none	DMSO	4807.23	7800.17	0.616298
2	1	A375	none	50 nM	5066.33	7800.17	0.649515
2	2	A375	none	50 nM	259.56	7800.17	0.0332762
2	1	A375	none	125 nM	230.235	7800.17	0.0295167
2	2	A375	none	125 nM	323.553	7800.17	0.0414802
2	1	A375	none	150 nM	345.011	7800.17	0.0442312
2	2	A375	none	150 nM	175.881	7800.17	0.0225483
2	1	A375	none	167 nM	266.291	7800.17	0.0341391
2	2	A375	none	167 nM	772.695	7800.17	0.0990613
2	1	A375	none	200 nM	693.744	7800.17	0.0889396
2	2	A375	none	200 nM	1552.03	7800.17	0.198973
2	1	A375	none	500 nM	1253.67	7800.17	0.160724
2	2	A375	none	500 nM	7393.65	7800.17	0.947882
3	1	A375	none	DMSO	8308.99	8299.35	1.00116
3	2	A375	none	DMSO	8289.71	8299.35	0.998838
3	1	A375	none	50 nM	4906.48	8299.35	0.591189
3	2	A375	none	50 nM	5160.34	8299.35	0.621777
3	1	A375	none	125 nM	217.63	8299.35	0.0262225
3	2	A375	none	125 nM	289.697	8299.35	0.034906
3	1	A375	none	150 nM	220.818	8299.35	0.0266067
3	2	A375	none	150 nM	255.842	8299.35	0.0308268
3	1	A375	none	167 nM	219.161	8299.35	0.026407
3	2	A375	none	167 nM	287.839	8299.35	0.0346821
3	1	A375	none	200 nM	932.891	8299.35	0.112405
3	2	A375	none	200 nM	1204.84	8299.35	0.145173
3	1	A375	none	500 nM	1065.49	8299.35	0.128383
3	2	A375	none	500 nM	1264.44	8299.35	0.152355

## Sheet: SuppFigure4_1D
Replicate	Line	Protein	Condition	Signal	Ponceau	Normalized for loading	Relative DMSO
1	WT	p53	DMSO	222	287	0.773519	1
1	WT	p53	50 nM	533	218	2.44495	3.16082
1	WT	p53	125 nM	553	172	3.21512	4.15648
1	WT	p53	150 nM	581	198	2.93434	3.7935
1	WT	p53	167 nM	612	221	2.76923	3.58004
1	WT	p53	200 nM	585	221	2.64706	3.4221
1	WT	p53	500 nM	529	251	2.10757	2.72465
2	WT	p53	DMSO	1230	373	3.29759	1
2	WT	p53	50 nM	1680	300	5.6	1.69821
2	WT	p53	125 nM	2600	303	8.58086	2.60216
2	WT	p53	150 nM	2410	281	8.57651	2.60084
2	WT	p53	167 nM	2940	283	10.3887	3.15039
2	WT	p53	200 nM	4010	264	15.1894	4.60621
2	WT	p53	500 nM	3630	261	13.908	4.21764
3	WT	p53	DMSO	1020	679	1.50221	1
3	WT	p53	50 nM	1980	336	5.89286	3.92279
3	WT	p53	125 nM	2490	444	5.60811	3.73324
3	WT	p53	150 nM	2600	476	5.46218	3.6361
3	WT	p53	167 nM	2820	544	5.18382	3.4508
3	WT	p53	200 nM	2750	484	5.68182	3.78231
3	WT	p53	500 nM	2470	382	6.46597	4.30431
1	WT	p21	DMSO	2.4	287	0.00836237	1
1	WT	p21	50 nM	23.9	218	0.109633	13.1103
1	WT	p21	125 nM	30.9	172	0.179651	21.4833
1	WT	p21	150 nM	28.6	198	0.144444	17.2731
1	WT	p21	167 nM	35	221	0.158371	18.9385
1	WT	p21	200 nM	40.4	221	0.182805	21.8605
1	WT	p21	500 nM	98.4	251	0.392032	46.8805
2	WT	p21	DMSO	17	645	0.0263566	1
2	WT	p21	50 nM	96.9	534	0.181461	6.88483
2	WT	p21	125 nM	208	731	0.284542	10.7958
2	WT	p21	150 nM	157	469	0.334755	12.701
2	WT	p21	167 nM	209	572	0.365385	13.8631
2	WT	p21	200 nM	205	579	0.354059	13.4334
2	WT	p21	500 nM	144	383	0.375979	14.2651
3	WT	p21	DMSO	47.7	679	0.0702504	1
3	WT	p21	50 nM	206	336	0.613095	8.72729
3	WT	p21	125 nM	342	444	0.77027	10.9646
3	WT	p21	150 nM	391	476	0.821429	11.6929
3	WT	p21	167 nM	362	544	0.665441	9.47242
3	WT	p21	200 nM	244	484	0.504132	7.17622
3	WT	p21	500 nM	279	382	0.730366	10.3966
1	dTRIM37	p53	DMSO	4710	17.4	270.69	1
1	dTRIM37	p53	50 nM	7070	20.2	350	1.29299
1	dTRIM37	p53	125 nM	6600	18.3	360.656	1.33236
1	dTRIM37	p53	150 nM	6580	18.6	353.763	1.3069
1	dTRIM37	p53	167 nM	6730	15.3	439.869	1.62499
1	dTRIM37	p53	200 nM	4790	19.1	250.785	0.926468
1	dTRIM37	p53	500 nM	3790	20.2	187.624	0.693132
2	dTRIM37	p53	DMSO	6390	30.3	210.891	1
2	dTRIM37	p53	50 nM	9470	27.7	341.877	1.62111
2	dTRIM37	p53	125 nM	10300	22.2	463.964	2.20002
2	dTRIM37	p53	150 nM	11200	25	448	2.12432
2	dTRIM37	p53	167 nM	10600	20.2	524.752	2.48826
2	dTRIM37	p53	200 nM	8280	22.9	361.572	1.7145
2	dTRIM37	p53	500 nM	6850	24.1	284.232	1.34777
3	dTRIM37	p53	DMSO	6520	24.4	267.213	1
3	dTRIM37	p53	50 nM	9660	17.7	545.763	2.04242
3	dTRIM37	p53	125 nM	10500	19.3	544.041	2.03598
3	dTRIM37	p53	150 nM	9240	21.8	423.853	1.5862
3	dTRIM37	p53	167 nM	6840	19.1	358.115	1.34019
3	dTRIM37	p53	200 nM	6080	22.7	267.841	1.00235
3	dTRIM37	p53	500 nM	6060	19.1	317.277	1.18736
1	dTRIM37	p21	DMSO	22.6	17.4	1.29885	1
1	dTRIM37	p21	50 nM	125	20.2	6.18812	4.7643
1	dTRIM37	p21	125 nM	116	18.3	6.3388	4.88031
1	dTRIM37	p21	150 nM	118	18.6	6.34409	4.88438
1	dTRIM37	p21	167 nM	48.4	15.3	3.1634	2.43554
1	dTRIM37	p21	200 nM	28.5	19.1	1.49215	1.14882
1	dTRIM37	p21	500 nM	23.6	20.2	1.16832	0.899501
2	dTRIM37	p21	DMSO	202	30.3	6.66667	1
2	dTRIM37	p21	50 nM	700	27.7	25.2708	3.79061
2	dTRIM37	p21	125 nM	856	22.2	38.5586	5.78378
2	dTRIM37	p21	150 nM	695	25	27.8	4.17
2	dTRIM37	p21	167 nM	476	20.2	23.5644	3.53465
2	dTRIM37	p21	200 nM	293	22.9	12.7948	1.91921
2	dTRIM37	p21	500 nM	193	24.1	8.0083	1.20124
3	dTRIM37	p21	DMSO	205	24.4	8.40164	1
3	dTRIM37	p21	50 nM	624	17.7	35.2542	4.19611
3	dTRIM37	p21	125 nM	972	19.3	50.3627	5.99439
3	dTRIM37	p21	150 nM	524	21.8	24.0367	2.86095
3	dTRIM37	p21	167 nM	429	19.1	22.4607	2.67338
3	dTRIM37	p21	200 nM	332	22.7	14.6256	1.7408
3	dTRIM37	p21	500 nM	168	19.1	8.79581	1.04692

## Sheet: SuppFigure4_1E
Replicate 1
	A375							dTRIM37 pool
	DMSO	50nM	125 nM	150 nM	167 nM	200 nM	500 nM	DMSO	50nM	125 nM	150 nM	167 nM	200 nM	500 nM
0	0	0	0	1	4	30	50	0	0	1	10	29	57	56
1	10	4	0	1	4	36	15	6	3	1	3	20	16	10
2	61	28	4	7	12	10	0	61	31	3	5	8	3	3
3	1	23	4	6	6	5	2	2	17	6	5	5	1	3
4+	0	21	67	60	40	15	0	0	15	63	45	15	0	0
Replicate 2
	A375							dTRIM37 pool
	DMSO	50nM	125 nM	150 nM	167 nM	200 nM	500 nM	DMSO	50nM	125 nM	150 nM	167 nM	200 nM	500 nM
0	0	0	0	4	3	12	56	0	0	4	4	7	24	68
1	7	2	1	2	7	17	18	5	5	0	1	8	29	21
2	69	6	7	3	7	10	2	62	13	9	6	10	9	1
3	0	16	29	4	14	16	0	1	23	10	10	7	5	1
4+	1	39	52	61	63	24	1	0	43	58	66	61	17	1
Replicate 3
	A375							dTRIM37 pool
	DMSO	50nM	125 nM	150 nM	167 nM	200 nM	500 nM	DMSO	50nM	125 nM	150 nM	167 nM	200 nM	500 nM
0	0	0	0	1	2	15	51	0	0	2	13	23	32	53
1	4	1	5	4	7	18	20	1	1	1	14	33	33	17
2	75	16	11	6	8	17	1	78	18	5	9	11	13	1
3	0	13	12	7	16	9	0	30	13	13	3	3	2	0
4+	0	54	64	66	47	7	0	0	49	50	39	35	1	0
