# Supplementary material for: Global cellular response to chemical perturbation of PLK4 activity and abnormal centrosome number
Source: eLife. 2022 Jun 27;11:e73944. doi: 10.7554/eLife.73944 (PMC9236612; doi:10.7554/eLife.73944)
Supplement: Figure 4—figure supplement 2—source data 1. [file elife-73944-fig4-figsupp2-data1.xlsx]

## Sheet: SuppFigure4_2B
Replicate	Line	TRIM37 rescue construct	Induction	Signal	Ponceau	Normalized for loading	Normalized to RPE-1
1	dTRIM37	none	N/A	0.809	2320	0.000348707	0.00489728
1	RPE-1	none	N/A	136	1910	0.0712042	1
1	dTRIM37	FB-TRIM37	N/A	66400	3440	19.3023	271.084
1	dTRIM37	pInducer TRIM37	DMSO	6.78	2150	0.00315349	0.044288
1	dTRIM37	pInducer TRIM37	DOX	894	1860	0.480645	6.75024
1	RPE-1	pInducer TRIM37	DMSO	497	3020	0.16457	2.31123
1	RPE-1	pInducer TRIM37	DOX	1160	2370	0.489451	6.87391
2	dTRIM37	none	N/A	0.245	3080	7.95455e-05	0.00052116
2	RPE-1	none	N/A	551	3610	0.152632	1
2	dTRIM37	FB-TRIM37	N/A	100000	3280	30.4878	199.748
2	dTRIM37	pInducer TRIM37	DMSO	3.97	2440	0.00162705	0.01066
2	dTRIM37	pInducer TRIM37	DOX	1700	2600	0.653846	4.28382
2	RPE-1	pInducer TRIM37	DMSO	524	3720	0.14086	0.922877
2	RPE-1	pInducer TRIM37	DOX	2480	3890	0.637532	4.17693
3	dTRIM37	none	N/A	0	2080	0	0
3	RPE-1	none	N/A	422	2330	0.181116	1
3	dTRIM37	FB-TRIM37	N/A	123000	3620	33.9779	187.603
3	dTRIM37	pInducer TRIM37	DMSO	5.2	2270	0.00229075	0.012648
3	dTRIM37	pInducer TRIM37	DOX	3520	1880	1.87234	10.3378
3	RPE-1	pInducer TRIM37	DMSO	333	1490	0.22349	1.23396
3	RPE-1	pInducer TRIM37	DOX	2310	1350	1.71111	9.4476

## Sheet: SuppFigure4_2C
Replicate	Image	Line	Total intensity
1	1	pInduce TRIM37	11.9935
1	1	pInduce TRIM37	12.3752
1	1	pInduce TRIM37	6.92706
1	1	pInduce TRIM37	4.83676
1	1	pInduce TRIM37	7.19629
1	1	pInduce TRIM37	3.45525
1	1	pInduce TRIM37	10.0053
1	1	pInduce TRIM37	4.17577
1	2	pInduce TRIM37	9.89651
1	2	pInduce TRIM37	11.2649
1	2	pInduce TRIM37	9.39498
1	2	pInduce TRIM37	13.0905
1	2	pInduce TRIM37	7.05853
1	2	pInduce TRIM37	6.96225
1	2	pInduce TRIM37	5.66566
1	2	pInduce TRIM37	1.55344
1	3	pInduce TRIM37	9.36628
1	3	pInduce TRIM37	6.04988
1	3	pInduce TRIM37	8.04111
1	3	pInduce TRIM37	5.01775
1	3	pInduce TRIM37	2.07942
1	3	pInduce TRIM37	5.23255
1	3	pInduce TRIM37	8.63531
1	3	pInduce TRIM37	3.00761
1	3	pInduce TRIM37	15.1768
1	3	pInduce TRIM37	5.25873
1	4	pInduce TRIM37	6.30524
1	4	pInduce TRIM37	9.8163
1	4	pInduce TRIM37	5.86691
1	4	pInduce TRIM37	5.31543
1	4	pInduce TRIM37	6.361
1	4	pInduce TRIM37	7.19405
1	4	pInduce TRIM37	8.76721
1	4	pInduce TRIM37	11.1331
1	4	pInduce TRIM37	5.3859
1	4	pInduce TRIM37	9.88962
1	4	pInduce TRIM37	6.81097
1	4	pInduce TRIM37	8.17707
1	4	pInduce TRIM37	9.49071
1	4	pInduce TRIM37	8.10498
1	4	pInduce TRIM37	5.18213
1	4	pInduce TRIM37	4.88139
1	5	pInduce TRIM37	7.39496
1	5	pInduce TRIM37	9.52013
1	5	pInduce TRIM37	3.11208
1	5	pInduce TRIM37	3.73507
1	5	pInduce TRIM37	4.3207
1	5	pInduce TRIM37	7.38596
1	5	pInduce TRIM37	5.17584
1	5	pInduce TRIM37	3.4997
1	5	pInduce TRIM37	9.63296
1	5	pInduce TRIM37	4.66969
1	5	pInduce TRIM37	6.95404
1	5	pInduce TRIM37	5.57609
1	6	pInduce TRIM37	9.45209
1	6	pInduce TRIM37	10.7422
1	6	pInduce TRIM37	8.67083
1	6	pInduce TRIM37	2.17757
1	6	pInduce TRIM37	9.90526
1	6	pInduce TRIM37	7.01114
1	6	pInduce TRIM37	6.69978
1	6	pInduce TRIM37	5.55575
1	6	pInduce TRIM37	12.4646
1	6	pInduce TRIM37	2.22741
1	7	pInduce TRIM37	9.4184
1	7	pInduce TRIM37	7.15604
1	7	pInduce TRIM37	7.56591
1	7	pInduce TRIM37	8.01642
1	7	pInduce TRIM37	8.34157
1	7	pInduce TRIM37	8.59451
1	7	pInduce TRIM37	8.03566
1	7	pInduce TRIM37	5.92628
1	7	pInduce TRIM37	13.6908
1	7	pInduce TRIM37	9.82573
1	8	pInduce TRIM37	5.85858
1	8	pInduce TRIM37	7.86921
1	8	pInduce TRIM37	3.27338
1	8	pInduce TRIM37	4.93719
1	8	pInduce TRIM37	7.61952
1	8	pInduce TRIM37	7.71308
1	8	pInduce TRIM37	5.89717
1	8	pInduce TRIM37	5.58735
1	8	pInduce TRIM37	6.24005
1	8	pInduce TRIM37	4.56376
1	8	pInduce TRIM37	8.88466
1	8	pInduce TRIM37	9.66535
1	8	pInduce TRIM37	1.55291
1	8	pInduce TRIM37	4.35137
1	8	pInduce TRIM37	1.94221
1	8	pInduce TRIM37	6.92424
1	9	pInduce TRIM37	6.29805
1	9	pInduce TRIM37	5.13414
1	9	pInduce TRIM37	4.95964
1	9	pInduce TRIM37	13.97
1	9	pInduce TRIM37	13.0923
1	9	pInduce TRIM37	4.18877
1	9	pInduce TRIM37	8.52828
1	9	pInduce TRIM37	5.3805
1	9	pInduce TRIM37	4.90661
1	9	pInduce TRIM37	12.7245
1	9	pInduce TRIM37	10.1827
1	10	pInduce TRIM37	4.61199
1	10	pInduce TRIM37	12.1696
1	10	pInduce TRIM37	7.36858
1	10	pInduce TRIM37	3.45608
1	10	pInduce TRIM37	8.49596
1	10	pInduce TRIM37	9.67268
1	10	pInduce TRIM37	7.60838
1	10	pInduce TRIM37	14.4213
1	11	pInduce TRIM37	8.33371
1	11	pInduce TRIM37	7.40005
1	11	pInduce TRIM37	11.2602
1	11	pInduce TRIM37	10.7094
1	11	pInduce TRIM37	9.55166
1	11	pInduce TRIM37	8.29981
1	11	pInduce TRIM37	8.63929
1	11	pInduce TRIM37	9.21711
1	11	pInduce TRIM37	6.75926
1	12	pInduce TRIM37	3.75352
1	12	pInduce TRIM37	4.74014
1	12	pInduce TRIM37	4.02358
1	12	pInduce TRIM37	2.81407
1	12	pInduce TRIM37	6.54455
1	12	pInduce TRIM37	3.32644
1	12	pInduce TRIM37	5.11934
1	12	pInduce TRIM37	6.05309
1	12	pInduce TRIM37	3.36506
1	12	pInduce TRIM37	2.65139
1	12	pInduce TRIM37	3.22982
1	13	pInduce TRIM37	5.54273
1	13	pInduce TRIM37	6.71336
1	13	pInduce TRIM37	10.1736
1	13	pInduce TRIM37	6.65136
1	13	pInduce TRIM37	10.4399
1	13	pInduce TRIM37	9.47579
1	13	pInduce TRIM37	2.07672
1	13	pInduce TRIM37	12.5094
1	14	pInduce TRIM37	9.16028
1	14	pInduce TRIM37	6.03877
1	14	pInduce TRIM37	13.357
1	14	pInduce TRIM37	6.45649
1	14	pInduce TRIM37	15.3134
1	14	pInduce TRIM37	7.82593
1	15	pInduce TRIM37	5.78178
1	15	pInduce TRIM37	9.95523
1	15	pInduce TRIM37	5.97488
1	15	pInduce TRIM37	3.54234
1	15	pInduce TRIM37	7.65324
1	15	pInduce TRIM37	4.23012
1	15	pInduce TRIM37	6.86316
1	15	pInduce TRIM37	6.93729
1	15	pInduce TRIM37	7.07098
1	16	pInduce TRIM37	6.6398
1	16	pInduce TRIM37	16.03
1	16	pInduce TRIM37	6.71395
1	16	pInduce TRIM37	17.9592
1	16	pInduce TRIM37	7.4452
1	16	pInduce TRIM37	8.05005
1	16	pInduce TRIM37	8.66053
1	16	pInduce TRIM37	8.57407
1	16	pInduce TRIM37	6.67633
1	16	pInduce TRIM37	9.12766
1	16	pInduce TRIM37	5.6477
1	17	pInduce TRIM37	10.1867
1	17	pInduce TRIM37	8.63877
1	17	pInduce TRIM37	14.0126
1	17	pInduce TRIM37	8.4992
1	17	pInduce TRIM37	7.40462
1	17	pInduce TRIM37	14.3138
1	17	pInduce TRIM37	7.00806
1	17	pInduce TRIM37	11.9532
1	18	pInduce TRIM37	15.1902
1	18	pInduce TRIM37	8.37034
1	18	pInduce TRIM37	6.49245
1	18	pInduce TRIM37	9.59216
1	18	pInduce TRIM37	3.56255
1	18	pInduce TRIM37	9.40952
1	18	pInduce TRIM37	10.5225
1	18	pInduce TRIM37	7.03024
1	18	pInduce TRIM37	4.14566
1	18	pInduce TRIM37	4.61146
1	18	pInduce TRIM37	5.93707
1	19	pInduce TRIM37	8.74963
1	19	pInduce TRIM37	6.78688
1	19	pInduce TRIM37	11.967
1	19	pInduce TRIM37	10.2503
1	19	pInduce TRIM37	10.529
1	19	pInduce TRIM37	5.88885
1	19	pInduce TRIM37	7.46929
1	19	pInduce TRIM37	2.88222
1	19	pInduce TRIM37	7.78367
1	20	pInduce TRIM37	4.27576
1	20	pInduce TRIM37	6.00664
1	20	pInduce TRIM37	6.3211
1	20	pInduce TRIM37	12.2196
1	20	pInduce TRIM37	8.31684
1	20	pInduce TRIM37	9.37092
1	20	pInduce TRIM37	14.3895
1	20	pInduce TRIM37	3.3926
1	20	pInduce TRIM37	8.32026
1	20	pInduce TRIM37	11.2649
1	20	pInduce TRIM37	6.31092
1	21	pInduce TRIM37	9.56062
1	21	pInduce TRIM37	9.44384
1	21	pInduce TRIM37	3.8889
1	21	pInduce TRIM37	7.37691
1	21	pInduce TRIM37	13.1132
1	21	pInduce TRIM37	14.8471
1	21	pInduce TRIM37	6.67088
1	21	pInduce TRIM37	7.12398
1	21	pInduce TRIM37	8.88093
1	21	pInduce TRIM37	8.2661
1	21	pInduce TRIM37	5.44373
1	21	pInduce TRIM37	4.78039
1	21	pInduce TRIM37	3.70372
1	21	pInduce TRIM37	4.5379
1	22	FB-TRIM37	8.33559
1	22	FB-TRIM37	9.00636
1	22	FB-TRIM37	13.381
1	22	FB-TRIM37	8.72955
1	22	FB-TRIM37	17.636
1	22	FB-TRIM37	12.5867
1	22	FB-TRIM37	14.595
1	22	FB-TRIM37	12.7203
1	22	FB-TRIM37	14.0187
1	23	FB-TRIM37	10.6568
1	23	FB-TRIM37	8.62547
1	23	FB-TRIM37	14.8077
1	23	FB-TRIM37	12.4618
1	23	FB-TRIM37	16.8794
1	23	FB-TRIM37	8.62686
1	23	FB-TRIM37	13.5756
1	23	FB-TRIM37	8.93945
1	23	FB-TRIM37	13.3882
1	24	FB-TRIM37	3.64648
1	24	FB-TRIM37	6.96809
1	24	FB-TRIM37	11.1427
1	24	FB-TRIM37	14.0285
1	24	FB-TRIM37	12.0373
1	24	FB-TRIM37	5.35486
1	24	FB-TRIM37	12.0538
1	24	FB-TRIM37	21.4435
1	24	FB-TRIM37	11.5083
1	25	FB-TRIM37	18.2127
1	25	FB-TRIM37	14.4746
1	25	FB-TRIM37	21.6922
1	25	FB-TRIM37	16.683
1	25	FB-TRIM37	27.0014
1	25	FB-TRIM37	24.2613
1	25	FB-TRIM37	22.3029
1	26	FB-TRIM37	14.0567
1	26	FB-TRIM37	7.08653
1	26	FB-TRIM37	8.70932
1	26	FB-TRIM37	17.2693
1	26	FB-TRIM37	7.24938
1	26	FB-TRIM37	7.529
1	26	FB-TRIM37	23.4878
1	26	FB-TRIM37	9.306
1	26	FB-TRIM37	13.2085
1	27	FB-TRIM37	9.58338
1	27	FB-TRIM37	8.07431
1	27	FB-TRIM37	8.61311
1	27	FB-TRIM37	22.322
1	27	FB-TRIM37	14.4582
1	27	FB-TRIM37	6.93848
1	27	FB-TRIM37	20.3204
1	27	FB-TRIM37	13.7402
1	27	FB-TRIM37	23.2943
1	27	FB-TRIM37	12.3313
1	28	FB-TRIM37	12.1944
1	28	FB-TRIM37	5.77749
1	28	FB-TRIM37	39.9477
1	28	FB-TRIM37	6.12
1	28	FB-TRIM37	9.59838
1	28	FB-TRIM37	12.014
1	28	FB-TRIM37	10.6316
1	28	FB-TRIM37	34.1632
1	28	FB-TRIM37	23.4715
1	29	FB-TRIM37	12.7216
1	29	FB-TRIM37	26.375
1	29	FB-TRIM37	16.5872
1	29	FB-TRIM37	12.7683
1	29	FB-TRIM37	4.89319
1	29	FB-TRIM37	23.0311
1	29	FB-TRIM37	22.5128
1	29	FB-TRIM37	9.34002
1	29	FB-TRIM37	8.2022
1	29	FB-TRIM37	8.68479
1	30	FB-TRIM37	3.23313
1	30	FB-TRIM37	9.02611
1	30	FB-TRIM37	17.5761
1	30	FB-TRIM37	27.1915
1	30	FB-TRIM37	7.81425
1	30	FB-TRIM37	6.09595
1	30	FB-TRIM37	22.9997
1	30	FB-TRIM37	11.8927
1	30	FB-TRIM37	6.84053
1	30	FB-TRIM37	4.23821
1	30	FB-TRIM37	9.38395
1	30	FB-TRIM37	17.6634
1	30	FB-TRIM37	14.1111
1	30	FB-TRIM37	5.8412
1	31	FB-TRIM37	5.46786
1	31	FB-TRIM37	0.0466316
1	31	FB-TRIM37	20.7357
1	31	FB-TRIM37	10.0509
1	31	FB-TRIM37	16.4005
1	31	FB-TRIM37	21.1128
1	31	FB-TRIM37	7.12711
1	31	FB-TRIM37	12.1437
1	31	FB-TRIM37	12.2463
1	31	FB-TRIM37	7.50442
1	31	FB-TRIM37	9.20789
1	31	FB-TRIM37	8.58808
1	32	FB-TRIM37	7.02304
1	32	FB-TRIM37	5.14841
1	32	FB-TRIM37	4.65135
1	32	FB-TRIM37	10.7568
1	32	FB-TRIM37	16.1734
1	32	FB-TRIM37	16.2356
1	32	FB-TRIM37	7.80934
1	32	FB-TRIM37	15.7713
1	32	FB-TRIM37	16.1602
1	32	FB-TRIM37	6.80117
1	33	FB-TRIM37	3.58676
1	33	FB-TRIM37	33.2036
1	33	FB-TRIM37	15.7575
1	33	FB-TRIM37	10.9138
1	33	FB-TRIM37	11.1248
1	33	FB-TRIM37	15.0172
1	33	FB-TRIM37	16.4436
1	33	FB-TRIM37	13.7832
1	33	FB-TRIM37	14.701
1	33	FB-TRIM37	18.3621
1	34	FB-TRIM37	5.49963
1	34	FB-TRIM37	6.52491
1	34	FB-TRIM37	16.7118
1	34	FB-TRIM37	17.3863
1	34	FB-TRIM37	16.7534
1	34	FB-TRIM37	10.3648
1	34	FB-TRIM37	18.1717
1	34	FB-TRIM37	3.00168
1	35	FB-TRIM37	13.5095
1	35	FB-TRIM37	11.1075
1	35	FB-TRIM37	16.9291
1	35	FB-TRIM37	32.5102
1	35	FB-TRIM37	18.2222
1	35	FB-TRIM37	10.7804
1	35	FB-TRIM37	15.0168
1	35	FB-TRIM37	18.5389
1	35	FB-TRIM37	19.3598
1	36	FB-TRIM37	18.4098
1	36	FB-TRIM37	12.3704
1	36	FB-TRIM37	22.6482
1	36	FB-TRIM37	28.0116
1	36	FB-TRIM37	6.38993
1	36	FB-TRIM37	11.1576
1	36	FB-TRIM37	11.7979
1	36	FB-TRIM37	23.8526
1	36	FB-TRIM37	9.47228
1	36	FB-TRIM37	24.9326
1	37	FB-TRIM37	9.77685
1	37	FB-TRIM37	41.3042
1	37	FB-TRIM37	10.1829
1	37	FB-TRIM37	6.33663
1	37	FB-TRIM37	6.71061
1	37	FB-TRIM37	8.78701
1	37	FB-TRIM37	30.4634
1	37	FB-TRIM37	14.9763
1	37	FB-TRIM37	20.079
1	37	FB-TRIM37	16.319
1	38	FB-TRIM37	14.2701
1	38	FB-TRIM37	11.5247
1	38	FB-TRIM37	14.155
1	38	FB-TRIM37	10.8044
1	38	FB-TRIM37	17.9075
1	38	FB-TRIM37	12.0513
1	38	FB-TRIM37	7.24697
1	38	FB-TRIM37	10.6061
1	39	FB-TRIM37	9.45338
1	39	FB-TRIM37	14.5297
1	39	FB-TRIM37	17.0628
1	39	FB-TRIM37	5.43449
1	39	FB-TRIM37	29.0139
1	39	FB-TRIM37	11.2987
1	39	FB-TRIM37	6.76258
1	39	FB-TRIM37	6.61059
1	39	FB-TRIM37	12.9664
1	39	FB-TRIM37	35.6598
1	40	FB-TRIM37	0.122805
1	40	FB-TRIM37	18.0696
1	40	FB-TRIM37	8.62655
1	40	FB-TRIM37	5.88835
1	40	FB-TRIM37	19.5168
1	40	FB-TRIM37	33.8016
1	40	FB-TRIM37	26.1175
1	40	FB-TRIM37	56.763
1	40	FB-TRIM37	16.6745
1	40	FB-TRIM37	8.07991
1	41	FB-TRIM37	10.3001
1	41	FB-TRIM37	17.9631
1	41	FB-TRIM37	4.36249
1	41	FB-TRIM37	8.96133
1	41	FB-TRIM37	11.6075
1	41	FB-TRIM37	7.21295
1	41	FB-TRIM37	17.7379
1	41	FB-TRIM37	0.103975
1	41	FB-TRIM37	7.23792
2	1	pInduce TRIM37	2.47015
2	1	pInduce TRIM37	4.20224
2	1	pInduce TRIM37	0.641825
2	1	pInduce TRIM37	5.20053
2	1	pInduce TRIM37	3.52662
2	1	pInduce TRIM37	2.65086
2	1	pInduce TRIM37	1.45234
2	2	pInduce TRIM37	1.88321
2	2	pInduce TRIM37	4.45554
2	2	pInduce TRIM37	3.61245
2	2	pInduce TRIM37	1.95229
2	2	pInduce TRIM37	2.99632
2	2	pInduce TRIM37	2.73655
2	2	pInduce TRIM37	2.11044
2	2	pInduce TRIM37	0.835889
2	2	pInduce TRIM37	0.723156
2	3	pInduce TRIM37	1.60497
2	3	pInduce TRIM37	3.0336
2	3	pInduce TRIM37	2.50581
2	3	pInduce TRIM37	2.3852
2	3	pInduce TRIM37	2.62313
2	3	pInduce TRIM37	1.81306
2	3	pInduce TRIM37	0.786709
2	3	pInduce TRIM37	1.28109
2	3	pInduce TRIM37	2.61469
2	3	pInduce TRIM37	0.449912
2	3	pInduce TRIM37	2.15776
2	3	pInduce TRIM37	0.928939
2	3	pInduce TRIM37	1.17385
2	3	pInduce TRIM37	2.99768
2	4	pInduce TRIM37	3.67649
2	4	pInduce TRIM37	1.75509
2	4	pInduce TRIM37	1.94736
2	4	pInduce TRIM37	2.74249
2	4	pInduce TRIM37	3.89117
2	4	pInduce TRIM37	2.03783
2	4	pInduce TRIM37	1.45277
2	4	pInduce TRIM37	3.23162
2	4	pInduce TRIM37	2.22513
2	4	pInduce TRIM37	1.94154
2	5	pInduce TRIM37	2.96963
2	5	pInduce TRIM37	1.34186
2	5	pInduce TRIM37	2.09682
2	5	pInduce TRIM37	1.09444
2	5	pInduce TRIM37	3.60972
2	5	pInduce TRIM37	1.7554
2	5	pInduce TRIM37	3.13288
2	5	pInduce TRIM37	1.6838
2	5	pInduce TRIM37	3.96538
2	5	pInduce TRIM37	2.63496
2	5	pInduce TRIM37	3.2734
2	5	pInduce TRIM37	1.62971
2	6	pInduce TRIM37	1.07578
2	6	pInduce TRIM37	5.55639
2	6	pInduce TRIM37	3.53999
2	6	pInduce TRIM37	2.55706
2	6	pInduce TRIM37	1.40594
2	6	pInduce TRIM37	1.49821
2	6	pInduce TRIM37	1.70938
2	6	pInduce TRIM37	2.84688
2	6	pInduce TRIM37	2.72912
2	7	pInduce TRIM37	1.44302
2	7	pInduce TRIM37	1.27103
2	7	pInduce TRIM37	3.08115
2	7	pInduce TRIM37	2.65977
2	7	pInduce TRIM37	0.973266
2	7	pInduce TRIM37	1.20461
2	7	pInduce TRIM37	2.98863
2	7	pInduce TRIM37	1.32607
2	7	pInduce TRIM37	1.71501
2	7	pInduce TRIM37	1.01431
2	7	pInduce TRIM37	1.66751
2	8	pInduce TRIM37	3.17922
2	8	pInduce TRIM37	1.23734
2	8	pInduce TRIM37	4.11417
2	8	pInduce TRIM37	0.600824
2	8	pInduce TRIM37	0.864607
2	8	pInduce TRIM37	1.96735
2	8	pInduce TRIM37	2.29242
2	8	pInduce TRIM37	1.61491
2	8	pInduce TRIM37	1.57067
2	8	pInduce TRIM37	2.4233
2	8	pInduce TRIM37	1.3478
2	8	pInduce TRIM37	4.02905
2	8	pInduce TRIM37	2.56117
2	9	pInduce TRIM37	1.62597
2	9	pInduce TRIM37	3.04741
2	9	pInduce TRIM37	4.94707
2	9	pInduce TRIM37	3.75627
2	9	pInduce TRIM37	4.26726
2	9	pInduce TRIM37	2.23673
2	9	pInduce TRIM37	2.48923
2	9	pInduce TRIM37	0.952209
2	9	pInduce TRIM37	1.47048
2	10	pInduce TRIM37	2.31211
2	10	pInduce TRIM37	3.46827
2	10	pInduce TRIM37	2.59341
2	10	pInduce TRIM37	1.40311
2	10	pInduce TRIM37	0.647974
2	10	pInduce TRIM37	2.19533
2	10	pInduce TRIM37	0.80647
2	10	pInduce TRIM37	1.36745
2	10	pInduce TRIM37	2.56696
2	10	pInduce TRIM37	1.41587
2	11	pInduce TRIM37	1.45173
2	11	pInduce TRIM37	4.27742
2	11	pInduce TRIM37	4.4023
2	11	pInduce TRIM37	1.11571
2	11	pInduce TRIM37	2.61457
2	11	pInduce TRIM37	4.91342
2	11	pInduce TRIM37	1.36812
2	11	pInduce TRIM37	2.95952
2	11	pInduce TRIM37	1.43323
2	12	pInduce TRIM37	2.04335
2	12	pInduce TRIM37	2.75682
2	12	pInduce TRIM37	1.81349
2	12	pInduce TRIM37	1.41036
2	12	pInduce TRIM37	2.14633
2	12	pInduce TRIM37	1.75819
2	12	pInduce TRIM37	1.45472
2	12	pInduce TRIM37	2.07773
2	12	pInduce TRIM37	3.23888
2	12	pInduce TRIM37	1.33524
2	13	pInduce TRIM37	2.97621
2	13	pInduce TRIM37	3.13397
2	13	pInduce TRIM37	5.77816
2	13	pInduce TRIM37	4.06835
2	13	pInduce TRIM37	3.80543
2	14	pInduce TRIM37	1.09178
2	14	pInduce TRIM37	0.949157
2	14	pInduce TRIM37	4.4893
2	14	pInduce TRIM37	4.69436
2	14	pInduce TRIM37	1.12416
2	14	pInduce TRIM37	2.69696
2	14	pInduce TRIM37	2.76478
2	14	pInduce TRIM37	0.125414
2	14	pInduce TRIM37	0.780362
2	14	pInduce TRIM37	1.50565
2	14	pInduce TRIM37	3.81912
2	14	pInduce TRIM37	2.62011
2	15	pInduce TRIM37	3.68478
2	15	pInduce TRIM37	2.04349
2	15	pInduce TRIM37	2.17734
2	15	pInduce TRIM37	3.59442
2	15	pInduce TRIM37	1.70303
2	15	pInduce TRIM37	3.85766
2	15	pInduce TRIM37	4.98239
2	15	pInduce TRIM37	2.41308
2	15	pInduce TRIM37	1.91003
2	15	pInduce TRIM37	2.11637
2	16	pInduce TRIM37	2.96793
2	16	pInduce TRIM37	2.93599
2	16	pInduce TRIM37	2.0472
2	16	pInduce TRIM37	4.11722
2	16	pInduce TRIM37	1.18941
2	16	pInduce TRIM37	4.51928
2	16	pInduce TRIM37	1.19878
2	16	pInduce TRIM37	1.12535
2	16	pInduce TRIM37	1.42971
2	17	pInduce TRIM37	1.34313
2	17	pInduce TRIM37	0.939193
2	17	pInduce TRIM37	2.38007
2	17	pInduce TRIM37	1.70672
2	17	pInduce TRIM37	2.98651
2	17	pInduce TRIM37	2.35267
2	17	pInduce TRIM37	3.47457
2	17	pInduce TRIM37	1.23796
2	17	pInduce TRIM37	2.46494
2	17	pInduce TRIM37	0.984787
2	17	pInduce TRIM37	4.03244
2	17	pInduce TRIM37	1.21019
2	17	pInduce TRIM37	1.81167
2	18	pInduce TRIM37	1.45762
2	18	pInduce TRIM37	1.32435
2	18	pInduce TRIM37	4.24428
2	18	pInduce TRIM37	3.02678
2	18	pInduce TRIM37	4.5857
2	18	pInduce TRIM37	1.08873
2	18	pInduce TRIM37	3.24964
2	18	pInduce TRIM37	1.09177
2	18	pInduce TRIM37	0.739239
2	19	pInduce TRIM37	1.88878
2	19	pInduce TRIM37	1.3679
2	19	pInduce TRIM37	1.77803
2	19	pInduce TRIM37	3.14527
2	19	pInduce TRIM37	2.68832
2	19	pInduce TRIM37	1.49561
2	19	pInduce TRIM37	1.5266
2	19	pInduce TRIM37	1.73596
2	19	pInduce TRIM37	2.4533
2	19	pInduce TRIM37	3.04869
2	19	pInduce TRIM37	2.28229
2	20	pInduce TRIM37	5.20903
2	20	pInduce TRIM37	2.19365
2	20	pInduce TRIM37	4.4408
2	20	pInduce TRIM37	1.94868
2	20	pInduce TRIM37	2.49685
2	20	pInduce TRIM37	1.97769
2	20	pInduce TRIM37	1.837
2	20	pInduce TRIM37	1.85156
2	20	pInduce TRIM37	2.03745
2	20	pInduce TRIM37	3.06268
2	21	FB-TRIM37	2.01454
2	21	FB-TRIM37	16.5574
2	21	FB-TRIM37	7.13303
2	21	FB-TRIM37	19.2631
2	21	FB-TRIM37	6.13907
2	21	FB-TRIM37	11.7044
2	21	FB-TRIM37	7.65318
2	21	FB-TRIM37	10.1608
2	21	FB-TRIM37	5.50539
2	21	FB-TRIM37	9.03223
2	21	FB-TRIM37	9.05031
2	21	FB-TRIM37	2.16313
2	22	FB-TRIM37	12.4298
2	22	FB-TRIM37	24.5921
2	22	FB-TRIM37	13.0168
2	22	FB-TRIM37	15.2253
2	22	FB-TRIM37	9.90759
2	22	FB-TRIM37	13.8662
2	22	FB-TRIM37	15.0134
2	23	FB-TRIM37	8.52909
2	23	FB-TRIM37	16.5704
2	23	FB-TRIM37	31.6399
2	23	FB-TRIM37	19.6511
2	23	FB-TRIM37	15.986
2	23	FB-TRIM37	22.5724
2	23	FB-TRIM37	13.5321
2	24	FB-TRIM37	12.6135
2	24	FB-TRIM37	17.9818
2	24	FB-TRIM37	22.3508
2	24	FB-TRIM37	11.8033
2	24	FB-TRIM37	15.5909
2	24	FB-TRIM37	28.9108
2	25	FB-TRIM37	39.6587
2	25	FB-TRIM37	18.2671
2	25	FB-TRIM37	16.8633
2	25	FB-TRIM37	14.6912
2	25	FB-TRIM37	21.3204
2	25	FB-TRIM37	32.2472
2	25	FB-TRIM37	10.2418
2	25	FB-TRIM37	8.41501
2	26	FB-TRIM37	25.2055
2	26	FB-TRIM37	14.0708
2	26	FB-TRIM37	8.38149
2	26	FB-TRIM37	16.5523
2	26	FB-TRIM37	4.62158
2	26	FB-TRIM37	16.7231
2	26	FB-TRIM37	10.2825
2	26	FB-TRIM37	10.7895
2	27	FB-TRIM37	6.78746
2	27	FB-TRIM37	10.9645
2	27	FB-TRIM37	28.3343
2	27	FB-TRIM37	5.35988
2	27	FB-TRIM37	12.1933
2	27	FB-TRIM37	11.4794
2	27	FB-TRIM37	3.43801
2	27	FB-TRIM37	3.8014
2	28	FB-TRIM37	14.3181
2	28	FB-TRIM37	5.55219
2	28	FB-TRIM37	7.55213
2	28	FB-TRIM37	5.93901
2	28	FB-TRIM37	17.5104
2	28	FB-TRIM37	9.92854
2	28	FB-TRIM37	14.062
2	28	FB-TRIM37	40.0155
2	29	FB-TRIM37	50.6736
2	29	FB-TRIM37	27.8073
2	29	FB-TRIM37	14.9062
2	29	FB-TRIM37	28.319
2	29	FB-TRIM37	19.156
2	29	FB-TRIM37	2.75827
2	29	FB-TRIM37	12.6695
2	29	FB-TRIM37	14.8725
2	30	FB-TRIM37	12.0854
2	30	FB-TRIM37	4.60247
2	30	FB-TRIM37	14.548
2	30	FB-TRIM37	4.07535
2	30	FB-TRIM37	8.84408
2	30	FB-TRIM37	9.89352
2	30	FB-TRIM37	11.3083
2	30	FB-TRIM37	5.35377
2	31	FB-TRIM37	3.96339
2	31	FB-TRIM37	8.58991
2	31	FB-TRIM37	3.08661
2	31	FB-TRIM37	7.14759
2	31	FB-TRIM37	1.90559
2	31	FB-TRIM37	3.72442
2	31	FB-TRIM37	10.3408
2	31	FB-TRIM37	7.9597
2	31	FB-TRIM37	5.79759
2	31	FB-TRIM37	8.5151
2	32	FB-TRIM37	4.58509
2	32	FB-TRIM37	14.8979
2	32	FB-TRIM37	17.9093
2	32	FB-TRIM37	8.03717
2	32	FB-TRIM37	9.86751
2	32	FB-TRIM37	5.81474
2	32	FB-TRIM37	4.85705
2	32	FB-TRIM37	9.72412
2	32	FB-TRIM37	6.02559
2	33	FB-TRIM37	15.7964
2	33	FB-TRIM37	3.19861
2	33	FB-TRIM37	4.09366
2	33	FB-TRIM37	8.04254
2	33	FB-TRIM37	9.1116
2	33	FB-TRIM37	9.92503
2	34	FB-TRIM37	24.8984
2	34	FB-TRIM37	10.3828
2	34	FB-TRIM37	8.86708
2	34	FB-TRIM37	1.08598
2	34	FB-TRIM37	10.7856
2	34	FB-TRIM37	9.83645
2	34	FB-TRIM37	14.755
2	34	FB-TRIM37	8.54076
2	35	FB-TRIM37	6.49946
2	35	FB-TRIM37	14.3674
2	35	FB-TRIM37	9.16086
2	35	FB-TRIM37	9.11128
2	35	FB-TRIM37	12.7758
2	35	FB-TRIM37	12.5334
2	35	FB-TRIM37	14.9485
2	35	FB-TRIM37	6.87047
2	35	FB-TRIM37	4.78978
2	36	FB-TRIM37	17.3642
2	36	FB-TRIM37	17.4496
2	36	FB-TRIM37	8.59602
2	36	FB-TRIM37	11.8835
2	36	FB-TRIM37	8.30574
2	36	FB-TRIM37	9.1388
2	36	FB-TRIM37	13.7633
2	37	FB-TRIM37	14.6576
2	37	FB-TRIM37	32.585
2	37	FB-TRIM37	22.2571
2	37	FB-TRIM37	26.4383
2	37	FB-TRIM37	13.9368
2	37	FB-TRIM37	9.92021
2	37	FB-TRIM37	10.0314
2	37	FB-TRIM37	0.0397192
2	38	FB-TRIM37	18.732
2	38	FB-TRIM37	18.273
2	38	FB-TRIM37	16.3252
2	38	FB-TRIM37	26.5039
2	38	FB-TRIM37	14.6541
2	38	FB-TRIM37	16.2022
2	38	FB-TRIM37	14.907
2	38	FB-TRIM37	18.2594
2	39	FB-TRIM37	21.0564
2	39	FB-TRIM37	11.7047
2	39	FB-TRIM37	17.1295
2	39	FB-TRIM37	27.0902
2	39	FB-TRIM37	8.12496
2	39	FB-TRIM37	13.2139
2	39	FB-TRIM37	9.80992
2	39	FB-TRIM37	12.7739
2	40	FB-TRIM37	20.3644
2	40	FB-TRIM37	32.4912
2	40	FB-TRIM37	9.1066
2	40	FB-TRIM37	9.68356
2	40	FB-TRIM37	17.0008
2	40	FB-TRIM37	7.1723
2	40	FB-TRIM37	0.172702
2	40	FB-TRIM37	8.78256
3	1	pInduce TRIM37	1.994
3	1	pInduce TRIM37	3.75856
3	1	pInduce TRIM37	2.29059
3	1	pInduce TRIM37	0.43447
3	1	pInduce TRIM37	1.6412
3	1	pInduce TRIM37	3.26816
3	1	pInduce TRIM37	3.11084
3	1	pInduce TRIM37	3.00899
3	1	pInduce TRIM37	2.49311
3	1	pInduce TRIM37	1.3843
3	1	pInduce TRIM37	1.27633
3	1	pInduce TRIM37	1.25743
3	1	pInduce TRIM37	0.962051
3	1	pInduce TRIM37	1.20806
3	2	pInduce TRIM37	0.813642
3	2	pInduce TRIM37	1.83189
3	2	pInduce TRIM37	1.83101
3	2	pInduce TRIM37	3.17931
3	2	pInduce TRIM37	2.22942
3	2	pInduce TRIM37	3.17423
3	2	pInduce TRIM37	1.45545
3	2	pInduce TRIM37	1.67462
3	2	pInduce TRIM37	2.59043
3	2	pInduce TRIM37	2.64057
3	2	pInduce TRIM37	3.52036
3	3	pInduce TRIM37	1.39936
3	3	pInduce TRIM37	1.79147
3	3	pInduce TRIM37	3.66984
3	3	pInduce TRIM37	1.1563
3	3	pInduce TRIM37	1.91095
3	3	pInduce TRIM37	1.08415
3	3	pInduce TRIM37	4.3967
3	3	pInduce TRIM37	2.45353
3	3	pInduce TRIM37	1.55111
3	3	pInduce TRIM37	1.63572
3	4	pInduce TRIM37	2.98083
3	4	pInduce TRIM37	1.96245
3	4	pInduce TRIM37	0.626078
3	4	pInduce TRIM37	3.18323
3	4	pInduce TRIM37	1.364
3	4	pInduce TRIM37	1.56384
3	4	pInduce TRIM37	1.90463
3	4	pInduce TRIM37	2.73834
3	4	pInduce TRIM37	2.7971
3	4	pInduce TRIM37	1.78828
3	4	pInduce TRIM37	1.84909
3	4	pInduce TRIM37	1.62716
3	5	pInduce TRIM37	2.60891
3	5	pInduce TRIM37	0.882185
3	5	pInduce TRIM37	2.31963
3	5	pInduce TRIM37	1.7326
3	5	pInduce TRIM37	4.45974
3	5	pInduce TRIM37	1.32364
3	5	pInduce TRIM37	3.40719
3	5	pInduce TRIM37	1.22434
3	6	pInduce TRIM37	2.39527
3	6	pInduce TRIM37	1.85362
3	6	pInduce TRIM37	2.31971
3	6	pInduce TRIM37	1.8887
3	6	pInduce TRIM37	2.0341
3	6	pInduce TRIM37	1.21149
3	6	pInduce TRIM37	1.81839
3	7	pInduce TRIM37	0.773129
3	7	pInduce TRIM37	3.04071
3	7	pInduce TRIM37	2.21453
3	7	pInduce TRIM37	2.56284
3	7	pInduce TRIM37	2.77392
3	7	pInduce TRIM37	2.54704
3	7	pInduce TRIM37	2.57282
3	7	pInduce TRIM37	2.33108
3	8	pInduce TRIM37	2.01096
3	8	pInduce TRIM37	2.03792
3	8	pInduce TRIM37	2.43986
3	8	pInduce TRIM37	2.44547
3	8	pInduce TRIM37	1.09596
3	8	pInduce TRIM37	1.57244
3	8	pInduce TRIM37	1.42704
3	8	pInduce TRIM37	3.82342
3	9	pInduce TRIM37	1.8484
3	9	pInduce TRIM37	0.759091
3	9	pInduce TRIM37	0.917845
3	9	pInduce TRIM37	0.57969
3	9	pInduce TRIM37	0.545541
3	9	pInduce TRIM37	3.04878
3	9	pInduce TRIM37	0.840452
3	9	pInduce TRIM37	0.714488
3	9	pInduce TRIM37	4.0968
3	9	pInduce TRIM37	1.52952
3	9	pInduce TRIM37	1.07031
3	9	pInduce TRIM37	2.08295
3	9	pInduce TRIM37	2.83078
3	10	pInduce TRIM37	1.77536
3	10	pInduce TRIM37	2.10288
3	10	pInduce TRIM37	3.29262
3	10	pInduce TRIM37	2.48875
3	10	pInduce TRIM37	2.34534
3	10	pInduce TRIM37	1.22051
3	10	pInduce TRIM37	1.9704
3	10	pInduce TRIM37	2.38836
3	10	pInduce TRIM37	2.34574
3	10	pInduce TRIM37	0.710369
3	10	pInduce TRIM37	0.845274
3	11	pInduce TRIM37	3.2947
3	11	pInduce TRIM37	2.64836
3	11	pInduce TRIM37	1.40099
3	11	pInduce TRIM37	2.76641
3	11	pInduce TRIM37	4.3942
3	11	pInduce TRIM37	0.389929
3	11	pInduce TRIM37	4.63752
3	11	pInduce TRIM37	3.35251
3	11	pInduce TRIM37	1.78283
3	12	pInduce TRIM37	2.0276
3	12	pInduce TRIM37	1.96635
3	12	pInduce TRIM37	3.26601
3	12	pInduce TRIM37	1.29606
3	12	pInduce TRIM37	2.40649
3	12	pInduce TRIM37	0.89163
3	12	pInduce TRIM37	1.63227
3	12	pInduce TRIM37	1.45566
3	12	pInduce TRIM37	2.70204
3	12	pInduce TRIM37	2.58508
3	12	pInduce TRIM37	1.55903
3	12	pInduce TRIM37	1.17259
3	13	pInduce TRIM37	3.66792
3	13	pInduce TRIM37	3.04474
3	13	pInduce TRIM37	3.3906
3	13	pInduce TRIM37	1.7971
3	13	pInduce TRIM37	1.47674
3	13	pInduce TRIM37	1.84804
3	13	pInduce TRIM37	1.92859
3	14	pInduce TRIM37	1.48742
3	14	pInduce TRIM37	1.22249
3	14	pInduce TRIM37	1.73996
3	14	pInduce TRIM37	2.04723
3	14	pInduce TRIM37	0.539879
3	14	pInduce TRIM37	1.74838
3	14	pInduce TRIM37	2.03616
3	14	pInduce TRIM37	2.37055
3	14	pInduce TRIM37	1.93646
3	14	pInduce TRIM37	0.931334
3	14	pInduce TRIM37	2.5131
3	14	pInduce TRIM37	1.59245
3	15	pInduce TRIM37	2.2556
3	15	pInduce TRIM37	0.736645
3	15	pInduce TRIM37	1.89157
3	15	pInduce TRIM37	2.5583
3	15	pInduce TRIM37	2.6884
3	15	pInduce TRIM37	1.94212
3	15	pInduce TRIM37	1.33887
3	15	pInduce TRIM37	2.6453
3	16	pInduce TRIM37	1.52192
3	16	pInduce TRIM37	1.47602
3	16	pInduce TRIM37	2.09509
3	16	pInduce TRIM37	3.47591
3	16	pInduce TRIM37	1.05129
3	16	pInduce TRIM37	1.23317
3	16	pInduce TRIM37	0.21323
3	16	pInduce TRIM37	0.744579
3	16	pInduce TRIM37	1.04787
3	17	pInduce TRIM37	1.78262
3	17	pInduce TRIM37	1.41848
3	17	pInduce TRIM37	4.58308
3	17	pInduce TRIM37	0.963287
3	17	pInduce TRIM37	2.60381
3	17	pInduce TRIM37	1.66543
3	17	pInduce TRIM37	1.7312
3	17	pInduce TRIM37	2.13913
3	17	pInduce TRIM37	2.09664
3	17	pInduce TRIM37	1.00189
3	17	pInduce TRIM37	1.59884
3	17	pInduce TRIM37	2.70576
3	18	pInduce TRIM37	2.09712
3	18	pInduce TRIM37	2.05736
3	18	pInduce TRIM37	1.52746
3	18	pInduce TRIM37	1.733
3	18	pInduce TRIM37	1.90817
3	18	pInduce TRIM37	1.78363
3	18	pInduce TRIM37	1.47536
3	18	pInduce TRIM37	0.352682
3	18	pInduce TRIM37	1.17865
3	18	pInduce TRIM37	1.46758
3	19	pInduce TRIM37	1.16547
3	19	pInduce TRIM37	2.57343
3	19	pInduce TRIM37	2.45034
3	19	pInduce TRIM37	2.41222
3	19	pInduce TRIM37	4.41585
3	19	pInduce TRIM37	3.42228
3	19	pInduce TRIM37	2.36994
3	20	pInduce TRIM37	1.22283
3	20	pInduce TRIM37	1.71106
3	20	pInduce TRIM37	1.43572
3	20	pInduce TRIM37	2.06551
3	20	pInduce TRIM37	1.07276
3	20	pInduce TRIM37	1.59753
3	20	pInduce TRIM37	2.53252
3	20	pInduce TRIM37	2.88775
3	20	pInduce TRIM37	1.88928
3	20	pInduce TRIM37	2.08356
3	20	pInduce TRIM37	1.54859
3	20	pInduce TRIM37	2.39603
3	20	pInduce TRIM37	2.15436
3	20	pInduce TRIM37	2.73756
3	20	pInduce TRIM37	1.70953
3	21	FB-TRIM37	19.9538
3	21	FB-TRIM37	8.93639
3	21	FB-TRIM37	11.5985
3	21	FB-TRIM37	7.51067
3	21	FB-TRIM37	14.8884
3	21	FB-TRIM37	5.80085
3	21	FB-TRIM37	11.3947
3	21	FB-TRIM37	6.65609
3	21	FB-TRIM37	7.52865
3	21	FB-TRIM37	1.0164
3	21	FB-TRIM37	9.60056
3	21	FB-TRIM37	4.27628
3	22	FB-TRIM37	7.29982
3	22	FB-TRIM37	3.3785
3	22	FB-TRIM37	13.4829
3	22	FB-TRIM37	7.23125
3	22	FB-TRIM37	13.1855
3	22	FB-TRIM37	5.45008
3	22	FB-TRIM37	5.33433
3	22	FB-TRIM37	6.80542
3	22	FB-TRIM37	13.8493
3	22	FB-TRIM37	10.9929
3	23	FB-TRIM37	10.4898
3	23	FB-TRIM37	29.0692
3	23	FB-TRIM37	18.3595
3	23	FB-TRIM37	13.0721
3	23	FB-TRIM37	15.4427
3	23	FB-TRIM37	14.6086
3	23	FB-TRIM37	19.4971
3	23	FB-TRIM37	22.2358
3	23	FB-TRIM37	9.98262
3	24	FB-TRIM37	15.5112
3	24	FB-TRIM37	18.4833
3	24	FB-TRIM37	16.7835
3	24	FB-TRIM37	18.372
3	24	FB-TRIM37	18.3532
3	25	FB-TRIM37	13.0182
3	25	FB-TRIM37	13.08
3	25	FB-TRIM37	11.4552
3	25	FB-TRIM37	4.51138
3	25	FB-TRIM37	23.0931
3	25	FB-TRIM37	11.3776
3	26	FB-TRIM37	9.36703
3	26	FB-TRIM37	8.58679
3	26	FB-TRIM37	8.55897
3	26	FB-TRIM37	10.9669
3	26	FB-TRIM37	4.45704
3	27	FB-TRIM37	18.9925
3	27	FB-TRIM37	13.721
3	27	FB-TRIM37	24.987
3	27	FB-TRIM37	10.6877
3	27	FB-TRIM37	9.98389
3	27	FB-TRIM37	8.49035
3	27	FB-TRIM37	11.4645
3	27	FB-TRIM37	15.1339
3	28	FB-TRIM37	17.1707
3	28	FB-TRIM37	7.74961
3	28	FB-TRIM37	4.70446
3	28	FB-TRIM37	10.5586
3	28	FB-TRIM37	10.9886
3	28	FB-TRIM37	17.6419
3	28	FB-TRIM37	0.666178
3	28	FB-TRIM37	4.89961
3	28	FB-TRIM37	6.58776
3	28	FB-TRIM37	6.65385
3	29	FB-TRIM37	25.5335
3	29	FB-TRIM37	32.9846
3	29	FB-TRIM37	14.5211
3	29	FB-TRIM37	14.4646
3	29	FB-TRIM37	16.22
3	29	FB-TRIM37	16.5181
3	30	FB-TRIM37	13.9022
3	30	FB-TRIM37	24.9515
3	30	FB-TRIM37	16.1582
3	30	FB-TRIM37	10.6494
3	30	FB-TRIM37	16.0235
3	30	FB-TRIM37	9.24695
3	30	FB-TRIM37	16.4908
3	30	FB-TRIM37	22.6011
3	30	FB-TRIM37	9.78164
3	31	FB-TRIM37	3.54253
3	31	FB-TRIM37	6.62423
3	31	FB-TRIM37	6.84999
3	31	FB-TRIM37	7.78882
3	31	FB-TRIM37	10.7115
3	31	FB-TRIM37	8.02875
3	31	FB-TRIM37	8.74881
3	31	FB-TRIM37	2.49731
3	31	FB-TRIM37	3.99832
3	31	FB-TRIM37	3.03597
3	31	FB-TRIM37	4.95268
3	32	FB-TRIM37	13.4192
3	32	FB-TRIM37	29.4745
3	32	FB-TRIM37	18.9376
3	32	FB-TRIM37	25.965
3	32	FB-TRIM37	10.2489
3	32	FB-TRIM37	16.199
3	33	FB-TRIM37	5.75456
3	33	FB-TRIM37	17.426
3	33	FB-TRIM37	6.47141
3	33	FB-TRIM37	7.07398
3	33	FB-TRIM37	7.98312
3	33	FB-TRIM37	7.58114
3	33	FB-TRIM37	11.7757
3	33	FB-TRIM37	6.35911
3	33	FB-TRIM37	14.8496
3	33	FB-TRIM37	10.0081
3	33	FB-TRIM37	8.01472
3	34	FB-TRIM37	17.5926
3	34	FB-TRIM37	11.1198
3	34	FB-TRIM37	6.42017
3	34	FB-TRIM37	23.9323
3	34	FB-TRIM37	15.994
3	34	FB-TRIM37	10.9063
3	34	FB-TRIM37	9.70643
3	34	FB-TRIM37	9.60665
3	34	FB-TRIM37	9.37087
3	34	FB-TRIM37	16.4784
3	34	FB-TRIM37	16.6604
3	35	FB-TRIM37	4.60836
3	35	FB-TRIM37	2.364
3	35	FB-TRIM37	7.71106
3	35	FB-TRIM37	4.53515
3	35	FB-TRIM37	8.47233
3	35	FB-TRIM37	8.89696
3	35	FB-TRIM37	15.0221
3	35	FB-TRIM37	16.1235
3	35	FB-TRIM37	2.01917
3	35	FB-TRIM37	11.5253
3	35	FB-TRIM37	3.57153
3	36	FB-TRIM37	6.85924
3	36	FB-TRIM37	21.783
3	36	FB-TRIM37	15.9364
3	36	FB-TRIM37	6.3937
3	36	FB-TRIM37	12.0166
3	36	FB-TRIM37	20.8852
3	37	FB-TRIM37	8.04404
3	37	FB-TRIM37	12.3509
3	37	FB-TRIM37	4.7599
3	37	FB-TRIM37	6.19123
3	37	FB-TRIM37	6.17751
3	37	FB-TRIM37	9.25121
3	37	FB-TRIM37	3.09203
3	37	FB-TRIM37	22.0631
3	38	FB-TRIM37	16.3885
3	38	FB-TRIM37	9.36265
3	38	FB-TRIM37	18.4416
3	38	FB-TRIM37	16.1081
3	38	FB-TRIM37	10.7416
3	38	FB-TRIM37	17.5997
3	38	FB-TRIM37	24.3151
3	38	FB-TRIM37	10.6056
3	39	FB-TRIM37	23.9784
3	39	FB-TRIM37	24.5947
3	39	FB-TRIM37	15.1782
3	39	FB-TRIM37	25.2399
3	39	FB-TRIM37	13.9387
3	40	FB-TRIM37	15.6021
3	40	FB-TRIM37	13.497
3	40	FB-TRIM37	12.6459
3	40	FB-TRIM37	11.5868
3	40	FB-TRIM37	21.099
3	40	FB-TRIM37	16.5538
3	40	FB-TRIM37	23.7981
3	40	FB-TRIM37	16.0052
3	40	FB-TRIM37	16.8429
3	40	FB-TRIM37	12.3379
3	40	FB-TRIM37	13.4303

## Sheet: SuppFigure4_2E
Replicate	Line	TRIM37 rescue construct	Induced	Signal	Ponceau	Normalized for loading	Normalized to WT DMSO
1	dTRIM37	WT	DMSO	72.8	320	0.2275	1
1	dTRIM37	WT	DOX	728	583	1.24871	5.48885
1	dTRIM37	C18R	DMSO	112	376	0.297872	1.30933
1	dTRIM37	C18R	DOX	7440	470	15.8298	69.5815
2	dTRIM37	WT	DMSO	134	611	0.219313	1
2	dTRIM37	WT	DOX	501	404	1.2401	5.65448
2	dTRIM37	C18R	DMSO	67.4	328	0.205488	0.936963
2	dTRIM37	C18R	DOX	6500	424	15.3302	69.9011
