# Supplementary material for: Global cellular response to chemical perturbation of PLK4 activity and abnormal centrosome number
Source: eLife. 2022 Jun 27;11:e73944. doi: 10.7554/eLife.73944 (PMC9236612; doi:10.7554/eLife.73944)
Supplement: Figure 4—figure supplement 3—source data 1. [file elife-73944-fig4-figsupp3-data1.xlsx]

## Sheet: SuppFigure4_3B
Replicate	Technical replicate	Line	Condition	Intensity	DMSO average	Percent DMSO
1	1	dTRIM37	DMSO	1371523855	1.41162e+09	0.971593
1	2	dTRIM37	DMSO	1451722478	1.41162e+09	1.02841
1	1	dTRIM37	50 nM	999732554	1.41162e+09	0.708215
1	2	dTRIM37	50 nM	999476321	1.41162e+09	0.708033
1	1	dTRIM37	125 nM	369925068	1.41162e+09	0.262057
1	2	dTRIM37	125 nM	485857738	1.41162e+09	0.344184
1	1	dTRIM37	150 nM	1110913354	1.41162e+09	0.786976
1	2	dTRIM37	150 nM	606789114	1.41162e+09	0.429852
1	1	dTRIM37	167 nM	1047812663	1.41162e+09	0.742275
1	2	dTRIM37	167 nM	1006902504	1.41162e+09	0.713294
1	1	dTRIM37	200 nM	1111511217	1.41162e+09	0.787399
1	2	dTRIM37	200 nM	914904508	1.41162e+09	0.648122
1	1	dTRIM37	500 nM	1324680275	1.41162e+09	0.938409
1	2	dTRIM37	500 nM	1066496996	1.41162e+09	0.755511
2	1	dTRIM37	DMSO	1234779555	1.4285e+09	0.864392
2	2	dTRIM37	DMSO	1622211564	1.4285e+09	1.13561
2	1	dTRIM37	50 nM	1137637469	1.4285e+09	0.796389
2	2	dTRIM37	50 nM	1255241734	1.4285e+09	0.878716
2	1	dTRIM37	125 nM	451921324	1.4285e+09	0.316362
2	2	dTRIM37	125 nM	414049448	1.4285e+09	0.28985
2	1	dTRIM37	150 nM	627186354	1.4285e+09	0.439054
2	2	dTRIM37	150 nM	854461978	1.4285e+09	0.598155
2	1	dTRIM37	167 nM	1049364911	1.4285e+09	0.734594
2	2	dTRIM37	167 nM	830919892	1.4285e+09	0.581675
2	1	dTRIM37	200 nM	1392556372	1.4285e+09	0.974841
2	2	dTRIM37	200 nM	1194338128	1.4285e+09	0.836081
2	1	dTRIM37	500 nM	949283446	1.4285e+09	0.664534
2	2	dTRIM37	500 nM	1098383215	1.4285e+09	0.768909
3	1	dTRIM37	DMSO	464567000000	494816000000	0.938868
3	2	dTRIM37	DMSO	525065000000	494816000000	1.06113
3	1	dTRIM37	50 nM	424034000000	494816000000	0.856953
3	2	dTRIM37	50 nM	428856000000	494816000000	0.866698
3	1	dTRIM37	125 nM	265560000000	494816000000	0.536684
3	2	dTRIM37	125 nM	179673000000	494816000000	0.363111
3	1	dTRIM37	150 nM	255701000000	494816000000	0.51676
3	2	dTRIM37	150 nM	254235000000	494816000000	0.513797
3	1	dTRIM37	167 nM	430110000000	494816000000	0.869232
3	2	dTRIM37	167 nM	427946000000	494816000000	0.864859
3	1	dTRIM37	200 nM	438411000000	494816000000	0.886008
3	2	dTRIM37	200 nM	462253000000	494816000000	0.934192
3	1	dTRIM37	500 nM	492641000000	494816000000	0.995604
3	2	dTRIM37	500 nM	456350000000	494816000000	0.922262
4	1	dTRIM37	DMSO	786018310	948776761	0.828454
4	2	dTRIM37	DMSO	1111535212	948776761	1.17155
4	1	dTRIM37	50 nM	540024164	948776761	0.569179
4	2	dTRIM37	50 nM	411093086	948776761	0.433287
4	1	dTRIM37	125 nM	201625487	948776761	0.212511
4	2	dTRIM37	125 nM	263661541	948776761	0.277896
4	1	dTRIM37	150 nM	487822368	948776761	0.514159
4	2	dTRIM37	150 nM	468644041	948776761	0.493946
4	1	dTRIM37	167 nM	737665316	948776761	0.777491
4	2	dTRIM37	167 nM	558276795	948776761	0.588417
4	1	dTRIM37	200 nM	611129034	948776761	0.644123
4	2	dTRIM37	200 nM	610934129	948776761	0.643918
4	1	dTRIM37	500 nM	628535731	948776761	0.66247
4	2	dTRIM37	500 nM	759747080	948776761	0.800765
5	1	dTRIM37	DMSO	969316019	1.01999e+09	0.950318
5	2	dTRIM37	DMSO	1070667474	1.01999e+09	1.04968
5	1	dTRIM37	50 nM	456741011	1.01999e+09	0.447789
5	2	dTRIM37	50 nM	428386875	1.01999e+09	0.419991
5	1	dTRIM37	125 nM	163536636	1.01999e+09	0.160331
5	2	dTRIM37	125 nM	187234535	1.01999e+09	0.183565
5	1	dTRIM37	150 nM	667552945	1.01999e+09	0.654469
5	2	dTRIM37	150 nM	587958959	1.01999e+09	0.576435
5	1	dTRIM37	167 nM	584355019	1.01999e+09	0.572902
5	2	dTRIM37	167 nM	698876338	1.01999e+09	0.685178
5	1	dTRIM37	200 nM	419583354	1.01999e+09	0.41136
5	2	dTRIM37	200 nM	713935595	1.01999e+09	0.699943
5	1	dTRIM37	500 nM	280854129	1.01999e+09	0.275349
5	2	dTRIM37	500 nM	600190259	1.01999e+09	0.588427
1	1	dTRIM37 dSASS6	DMSO	1302660658	1.16572e+09	1.11747
1	2	dTRIM37 dSASS6	DMSO	1028783641	1.16572e+09	0.882529
1	1	dTRIM37 dSASS6	50 nM	977213050	1.16572e+09	0.83829
1	2	dTRIM37 dSASS6	50 nM	1048608212	1.16572e+09	0.899535
1	1	dTRIM37 dSASS6	125 nM	990769595	1.16572e+09	0.849919
1	2	dTRIM37 dSASS6	125 nM	1200536817	1.16572e+09	1.02987
1	1	dTRIM37 dSASS6	150 nM	1251396019	1.16572e+09	1.07349
1	2	dTRIM37 dSASS6	150 nM	1387935085	1.16572e+09	1.19062
1	1	dTRIM37 dSASS6	167 nM	1155468229	1.16572e+09	0.991204
1	2	dTRIM37 dSASS6	167 nM	1312437050	1.16572e+09	1.12586
1	1	dTRIM37 dSASS6	200 nM	980157042	1.16572e+09	0.840815
1	2	dTRIM37 dSASS6	200 nM	1190452725	1.16572e+09	1.02121
1	1	dTRIM37 dSASS6	500 nM	830268112	1.16572e+09	0.712235
1	2	dTRIM37 dSASS6	500 nM	1031302112	1.16572e+09	0.884689
2	1	dTRIM37 dSASS6	DMSO	989057250	1068328935	0.925798
2	2	dTRIM37 dSASS6	DMSO	1147600620	1068328935	1.0742
2	1	dTRIM37 dSASS6	50 nM	1065126175	1068328935	0.997002
2	2	dTRIM37 dSASS6	50 nM	1313020403	1068328935	1.22904
2	1	dTRIM37 dSASS6	125 nM	1324653741	1068328935	1.23993
2	2	dTRIM37 dSASS6	125 nM	1481768501	1068328935	1.387
2	1	dTRIM37 dSASS6	150 nM	1076752485	1068328935	1.00788
2	2	dTRIM37 dSASS6	150 nM	1138838673	1068328935	1.066
2	1	dTRIM37 dSASS6	167 nM	1057432876	1068328935	0.989801
2	2	dTRIM37 dSASS6	167 nM	1131880996	1068328935	1.05949
2	1	dTRIM37 dSASS6	200 nM	813450721	1068328935	0.761423
2	2	dTRIM37 dSASS6	200 nM	940809361	1068328935	0.880636
2	1	dTRIM37 dSASS6	500 nM	780228545	1068328935	0.730326
2	2	dTRIM37 dSASS6	500 nM	985289805	1068328935	0.922272
3	1	dTRIM37 dSASS6	DMSO	174886000000	163001500000	1.07291
3	2	dTRIM37 dSASS6	DMSO	151117000000	163001500000	0.92709
3	1	dTRIM37 dSASS6	50 nM	141498000000	163001500000	0.868078
3	2	dTRIM37 dSASS6	50 nM	143388000000	163001500000	0.879673
3	1	dTRIM37 dSASS6	125 nM	182563000000	163001500000	1.12001
3	2	dTRIM37 dSASS6	125 nM	118221000000	163001500000	0.725276
3	1	dTRIM37 dSASS6	150 nM	173182000000	163001500000	1.06246
3	2	dTRIM37 dSASS6	150 nM	174641000000	163001500000	1.07141
3	1	dTRIM37 dSASS6	167 nM	121144000000	163001500000	0.743208
3	2	dTRIM37 dSASS6	167 nM	173562000000	163001500000	1.06479
3	1	dTRIM37 dSASS6	200 nM	182956000000	163001500000	1.12242
3	2	dTRIM37 dSASS6	200 nM	179346000000	163001500000	1.10027
3	1	dTRIM37 dSASS6	500 nM	144173000000	163001500000	0.884489
3	2	dTRIM37 dSASS6	500 nM	140575000000	163001500000	0.862415
4	1	dTRIM37 dSASS6	DMSO	598881516	772092346	0.77566
4	2	dTRIM37 dSASS6	DMSO	945303176	772092346	1.22434
4	1	dTRIM37 dSASS6	50 nM	820548921	772092346	1.06276
4	2	dTRIM37 dSASS6	50 nM	659050566	772092346	0.85359
4	1	dTRIM37 dSASS6	125 nM	450606034	772092346	0.583617
4	2	dTRIM37 dSASS6	125 nM	425965567	772092346	0.551703
4	1	dTRIM37 dSASS6	150 nM	898163072	772092346	1.16328
4	2	dTRIM37 dSASS6	150 nM	1089272932	772092346	1.41081
4	1	dTRIM37 dSASS6	167 nM	804868853	772092346	1.04245
4	2	dTRIM37 dSASS6	167 nM	685131997	772092346	0.887371
4	1	dTRIM37 dSASS6	200 nM	661239029	772092346	0.856425
4	2	dTRIM37 dSASS6	200 nM	443901892	772092346	0.574934
4	1	dTRIM37 dSASS6	500 nM	459152741	772092346	0.594686
4	2	dTRIM37 dSASS6	500 nM	582969973	772092346	0.755052
5	1	dTRIM37 dSASS6	DMSO	604617696	578728191	1.04474
5	2	dTRIM37 dSASS6	DMSO	552838686	578728191	0.955265
5	1	dTRIM37 dSASS6	50 nM	591326332	578728191	1.02177
5	2	dTRIM37 dSASS6	50 nM	672534583	578728191	1.16209
5	1	dTRIM37 dSASS6	125 nM	540741578	578728191	0.934362
5	2	dTRIM37 dSASS6	125 nM	478106735	578728191	0.826133
5	1	dTRIM37 dSASS6	150 nM	742455452	578728191	1.28291
5	2	dTRIM37 dSASS6	150 nM	904020500	578728191	1.56208
5	1	dTRIM37 dSASS6	167 nM	649803760	578728191	1.12281
5	2	dTRIM37 dSASS6	167 nM	802576562	578728191	1.38679
5	1	dTRIM37 dSASS6	200 nM	386064704	578728191	0.667092
5	2	dTRIM37 dSASS6	200 nM	488031659	578728191	0.843283
5	1	dTRIM37 dSASS6	500 nM	377699528	578728191	0.652637
5	2	dTRIM37 dSASS6	500 nM	413522803	578728191	0.714537
1	1	RPE1	DMSO	1307968382	1414264426	0.92484
1	2	RPE1	DMSO	1520560470	1414264426	1.07516
1	1	RPE1	50 nM	1505665713	1414264426	1.06463
1	2	RPE1	50 nM	1443538064	1414264426	1.0207
1	1	RPE1	125 nM	385158776	1414264426	0.272339
1	2	RPE1	125 nM	495142995	1414264426	0.350106
1	1	RPE1	150 nM	293468007	1414264426	0.207506
1	2	RPE1	150 nM	323012978	1414264426	0.228396
1	1	RPE1	167 nM	328973786	1414264426	0.232611
1	2	RPE1	167 nM	295599411	1414264426	0.209013
1	1	RPE1	200 nM	306263840	1414264426	0.216553
1	2	RPE1	200 nM	359230954	1414264426	0.254006
1	1	RPE1	500 nM	203943462	1414264426	0.144205
1	2	RPE1	500 nM	260869257	1414264426	0.184456
2	1	RPE1	DMSO	1665276472	1659109997	1.00372
2	2	RPE1	DMSO	1652943522	1659109997	0.996283
2	1	RPE1	50 nM	1586497040	1659109997	0.956234
2	2	RPE1	50 nM	1527173617	1659109997	0.920478
2	1	RPE1	125 nM	495141345	1659109997	0.298438
2	2	RPE1	125 nM	430394998	1659109997	0.259413
2	1	RPE1	150 nM	321294404	1659109997	0.193655
2	2	RPE1	150 nM	349891640	1659109997	0.210891
2	1	RPE1	167 nM	323223289	1659109997	0.194817
2	2	RPE1	167 nM	346536931	1659109997	0.208869
2	1	RPE1	200 nM	360036947	1659109997	0.217006
2	2	RPE1	200 nM	307361263	1659109997	0.185257
2	1	RPE1	500 nM	203354455	1659109997	0.122568
2	2	RPE1	500 nM	235269154	1659109997	0.141804
3	1	RPE1	DMSO	527127000000	486166000000	1.08425
3	2	RPE1	DMSO	445205000000	486166000000	0.915747
3	1	RPE1	50 nM	463381000000	486166000000	0.953133
3	2	RPE1	50 nM	494613000000	486166000000	1.01737
3	1	RPE1	125 nM	144408000000	486166000000	0.297034
3	2	RPE1	125 nM	145485000000	486166000000	0.29925
3	1	RPE1	150 nM	104674000000	486166000000	0.215305
3	2	RPE1	150 nM	150792000000	486166000000	0.310166
3	1	RPE1	167 nM	148176000000	486166000000	0.304785
3	2	RPE1	167 nM	107164000000	486166000000	0.220427
3	1	RPE1	200 nM	98398727933	486166000000	0.202397
3	2	RPE1	200 nM	73598885060	486166000000	0.151386
3	1	RPE1	500 nM	60879985767	486166000000	0.125225
3	2	RPE1	500 nM	51656133247	486166000000	0.106252
4	1	RPE1	DMSO	1267160644	1.09503e+09	1.1572
4	2	RPE1	DMSO	922893735	1.09503e+09	0.842804
4	1	RPE1	50 nM	781777599	1.09503e+09	0.713934
4	2	RPE1	50 nM	1038789014	1.09503e+09	0.948642
4	1	RPE1	125 nM	129979158	1.09503e+09	0.118699
4	2	RPE1	125 nM	233703606	1.09503e+09	0.213423
4	1	RPE1	150 nM	280256563	1.09503e+09	0.255936
4	2	RPE1	150 nM	329545574	1.09503e+09	0.300947
4	1	RPE1	167 nM	167776925	1.09503e+09	0.153217
4	2	RPE1	167 nM	296377068	1.09503e+09	0.270657
4	1	RPE1	200 nM	185978871	1.09503e+09	0.16984
4	2	RPE1	200 nM	187978215	1.09503e+09	0.171665
4	1	RPE1	500 nM	201932668	1.09503e+09	0.184409
4	2	RPE1	500 nM	247660342	1.09503e+09	0.226168
5	1	RPE1	DMSO	1031646989	1237388520	0.833729
5	2	RPE1	DMSO	1443130051	1237388520	1.16627
5	1	RPE1	50 nM	968187807	1237388520	0.782444
5	2	RPE1	50 nM	1120084360	1237388520	0.9052
5	1	RPE1	125 nM	190401185	1237388520	0.153873
5	2	RPE1	125 nM	276102880	1237388520	0.223134
5	1	RPE1	150 nM	320899175	1237388520	0.259336
5	2	RPE1	150 nM	327513596	1237388520	0.264681
5	1	RPE1	167 nM	187271346	1237388520	0.151344
5	2	RPE1	167 nM	270841674	1237388520	0.218882
5	1	RPE1	200 nM	141530465	1237388520	0.114378
5	2	RPE1	200 nM	223268620	1237388520	0.180435
5	1	RPE1	500 nM	163088232	1237388520	0.1318
5	2	RPE1	500 nM	165182265	1237388520	0.133493

## Sheet: SuppFigure4_3D
Replicate	TRIM37 rescue construct	Signal	Ponceau	Normalized for loading	Normalized to WT
1	WT	200	1040	0.192308	1
1	C18R	3010	676	4.45266	23.1538
2	WT	164	365	0.449315	1
2	C18R	1490	375	3.97333	8.84309
3	WT	164	348	0.471264	1
3	C18R	1490	277	5.37906	11.4141

## Sheet: SuppFigure4_3E
Replicate 1
	WT		dTP53		dTRIM37
CEP135	DMSO	DOX	DMSO	DOX	DMSO	DOX	+ DOX
0	0	0	0	0	0	0
1	6	4	8	3	12	1
2	48	20	44	12	55	8
3	0	3	2	4	2	0
4+	0	44	2	42	7	56
Replicate 2
	WT		dTP53		dTRIM37
CEP135	DMSO	DOX	DMSO	DOX	DMSO	DOX	+ DOX
0	0	0	1	0	0	1
1	6	3	6	4	2	1
2	56	8	63	17	55	4
3	0	2	2	2	0	2
4+	0	46	2	35	3	48
