# Supplementary material for: Global cellular response to chemical perturbation of PLK4 activity and abnormal centrosome number
Source: eLife. 2022 Jun 27;11:e73944. doi: 10.7554/eLife.73944 (PMC9236612; doi:10.7554/eLife.73944)
Supplement: Figure 6—source data 1. [file elife-73944-fig6-data1.xlsx]

## Sheet: Figure6A
Line	Replicate	Protein	Signal	Ponceau signal	Normalized for loading	versus WT
WT	1	CEP192	4920	44000000	0.000111818	1
dTRIM37	1	CEP192	6500	61700000	0.000105348	0.942141
WT	2	CEP192	4970	48500000	0.000102474	1
dTRIM37	2	CEP192	5140	48400000	0.000106198	1.03634
WT	3	CEP192	5740	54400000	0.000105515	1
dTRIM37	3	CEP192	5060	49400000	0.000102429	0.970757
WT	1	PCNT	715	55000000	1.3e-05	1
dTRIM37	1	PCNT	1230	46400000	2.65086e-05	2.03912
WT	2	PCNT	1180	50600000	2.33202e-05	1
dTRIM37	2	PCNT	1280	40400000	3.16832e-05	1.35862
WT	3	PCNT	1690	37600000	4.49468e-05	1
dTRIM37	3	PCNT	1480	36200000	4.0884e-05	0.909608
WT	1	CEP215	1130	37400000	3.02139e-05	1
dTRIM37	1	CEP215	1030	45400000	2.26872e-05	0.750887
WT	2	CEP215	1110	47800000	2.32218e-05	1
dTRIM37	2	CEP215	971	45100000	2.15299e-05	0.927145
WT	3	CEP215	1120	45500000	2.46154e-05	1
dTRIM37	3	CEP215	767	42800000	1.79206e-05	0.728023
WT	1	CEP120	652	56200000	1.16014e-05	1
dTRIM37	1	CEP120	844	75200000	1.12234e-05	0.967416
WT	2	CEP120	676	68900000	9.81132e-06	1
dTRIM37	2	CEP120	802	72300000	1.10927e-05	1.1306
WT	3	CEP120	631	47200000	1.33686e-05	1
dTRIM37	3	CEP120	892	36900000	2.41734e-05	1.80822

## Sheet: Figure6B
Replicate	Protein	TRIM37 rescue construct	Signal	Ponceau or coomassie	Normalized for loading	versus FB	Ponceau (P) or coomassie (C)
1	CEP192	FB	1450	209000	0.0069378	1	C
1	CEP192	FBT37	788	305000	0.00258361	0.372396	C
1	CEP192	FBC18R	1450	260000	0.00557692	0.803846	C
1	CEP192	FBdRING	817	230000	0.00355217	0.512003	C
2	CEP192	FB	758	426000	0.00177934	1	C
2	CEP192	FBT37	529	521000	0.00101536	0.570635	C
2	CEP192	FBC18R	1150	495000	0.00232323	1.30567	C
2	CEP192	FBdRING	1020	471000	0.00216561	1.21708	C
3	CEP192	FB	69.5	205000000	3.39024e-07	1	C
3	CEP192	FBT37	40.5	201000000	2.01493e-07	0.594331	C
3	CEP192	FBC18R	92.5	213000000	4.34272e-07	1.28095	C
3	CEP192	FBdRING	94.9	192000000	4.94271e-07	1.45792	C
1	PCNT	FB	755	29700	0.0254209	1	P
1	PCNT	FBT37	986	81800	0.0120538	0.474169	P
1	PCNT	FBC18R	1540	76100	0.0202365	0.79606	P
1	PCNT	FBdRING	1610	72200	0.0222992	0.877199	P
2	PCNT	FB	1160	63300	0.0183254	1	P
2	PCNT	FBT37	1960	92300	0.0212351	1.15878	P
2	PCNT	FBC18R	1870	99600	0.0187751	1.02454	P
2	PCNT	FBdRING	2210	97200	0.0227366	1.24071	P
3	PCNT	FB	812	168000000	4.83333e-06	1	C
3	PCNT	FBT37	669	180000000	3.71667e-06	0.768966	C
3	PCNT	FBC18R	948	183000000	5.18033e-06	1.07179	C
3	PCNT	FBdRING	994	212000000	4.68868e-06	0.970072	C
1	CEP215	FB	550	33300000	1.65165e-05	1	P
1	CEP215	FBT37	473	46500000	1.0172e-05	0.615871	P
1	CEP215	FBC18R	440	44700000	9.8434e-06	0.595973	P
1	CEP215	FBdRING	587	39500000	1.48608e-05	0.899751	P
2	CEP215	FB	722	43200000	1.6713e-05	1	P
2	CEP215	FBT37	944	62800000	1.50318e-05	0.899412	P
2	CEP215	FBC18R	767	48400000	1.58471e-05	0.948193	P
2	CEP215	FBdRING	904	43900000	2.05923e-05	1.23211	P
3	CEP215	FB	62.2	168000000	3.70238e-07	1	C
3	CEP215	FBT37	41.8	197000000	2.12183e-07	0.573098	C
3	CEP215	FBC18R	77.8	238000000	3.26891e-07	0.88292	C
3	CEP215	FBdRING	41.9	183000000	2.28962e-07	0.618418	C

## Sheet: Figure6C
Replicate	TRIM37	Time (h)	CEP192 signal	Ponceau	Normalized for loading	versus time = 0h
1	WT	0	12686.9	21580.4	0.587891	1
1	WT	4	6171.95	25236.1	0.244568	0.41601
1	WT	8	5958.12	38189	0.156017	0.265384
1	C18R	0	16424.8	84689.2	0.193942	1
1	C18R	4	10771.7	93085.4	0.115719	0.596667
1	C18R	8	13258	75250.7	0.176185	0.908443
2	WT	0	13690.8	42861.6	0.319418	1
2	WT	4	10038.5	60482.2	0.165974	0.519615
2	WT	8	10040.4	58539.3	0.171516	0.536965
2	C18R	0	18150.6	74916.8	0.242277	1
2	C18R	4	17973.7	83442.8	0.215401	0.889068
2	C18R	8	14782.6	83026.8	0.178046	0.734885
3	WT	0	29660.6	76320.4	0.388633	1
3	WT	4	9895.02	87640.9	0.112904	0.290516
3	WT	8	10594.6	89429.1	0.11847	0.304837
3	C18R	0	13838.7	116925	0.118355	1
3	C18R	4	19037.2	97123.9	0.196009	1.65612
3	C18R	8	15021.1	68081.5	0.220635	1.86418
4	WT	0	10732.9	67610.4	0.158746	1
4	WT	4	7916.78	75917.7	0.104281	0.656904
4	WT	8	4882.42	82768.2	0.0589891	0.371593
4	C18R	0	11022.5	109313	0.100834	1
4	C18R	4	17297.6	123644	0.139898	1.3874
4	C18R	8	18247.8	101596	0.179612	1.78126
1	WT	0	13478.6	63312.3	0.212891	1
1	WT	48	6586.42	75052.4	0.0877576	0.412219
1	WT	72	6307.12	72995.8	0.086404	0.40586
1	C18R	0	7649.54	98136.3	0.0779481	1
1	C18R	48	8080.35	96326.5	0.083885	1.07616
1	C18R	72	7630.78	89745.7	0.0850267	1.09081
2	WT	0	20833.1	170267	0.122356	1
2	WT	48	10335.6	161200	0.0641165	0.524018
2	WT	72	11741.8	161199	0.0728405	0.595318
2	C18R	0	18387.1	139143	0.132146	1
2	C18R	48	16063.4	130971	0.122648	0.928128
2	C18R	72	15751.8	130964	0.120275	0.910172
3	WT	0	11279	161200	0.0699686	1
3	WT	48	6198.83	161189	0.0384568	0.54963
3	WT	72	7866.49	161201	0.0487993	0.697446
3	C18R	0	15436	161197	0.0957583	1
3	C18R	48	14305.1	161199	0.088742	0.926729
3	C18R	72	15317.3	161187	0.0950279	0.992372

## Sheet: Figure6D
Replicate	TRIM37	Marker	Time	Total intensity	Mean intensity t = 0 h	Normalized intensity
1	C18R	CEP120	0	4.38119	7.14173	0.613463
1	C18R	CEP120	0	4.99138	7.14173	0.698903
1	C18R	CEP120	0	6.49105	7.14173	0.908891
1	C18R	CEP120	0	5.48182	7.14173	0.767576
1	C18R	CEP120	0	9.31247	7.14173	1.30395
1	C18R	CEP120	0	6.74788	7.14173	0.944852
1	C18R	CEP120	0	4.79998	7.14173	0.672104
1	C18R	CEP120	0	7.98143	7.14173	1.11758
1	C18R	CEP120	0	4.68096	7.14173	0.655439
1	C18R	CEP120	0	4.24718	7.14173	0.594699
1	C18R	CEP120	0	6.47852	7.14173	0.907137
1	C18R	CEP120	0	6.73555	7.14173	0.943125
1	C18R	CEP120	0	6.53034	7.14173	0.914392
1	C18R	CEP120	0	6.28286	7.14173	0.879739
1	C18R	CEP120	0	5.77174	7.14173	0.808171
1	C18R	CEP120	0	5.41877	7.14173	0.758748
1	C18R	CEP120	0	6.07803	7.14173	0.851059
1	C18R	CEP120	0	7.05437	7.14173	0.987768
1	C18R	CEP120	0	8.14163	7.14173	1.14001
1	C18R	CEP120	0	6.52399	7.14173	0.913504
1	C18R	CEP120	0	4.57609	7.14173	0.640754
1	C18R	CEP120	0	7.16068	7.14173	1.00265
1	C18R	CEP120	0	17.7678	7.14173	2.48789
1	C18R	CEP120	0	6.33361	7.14173	0.886845
1	C18R	CEP120	0	5.87269	7.14173	0.822307
1	C18R	CEP120	0	6.45393	7.14173	0.903692
1	C18R	CEP120	0	9.65768	7.14173	1.35229
1	C18R	CEP120	0	7.20279	7.14173	1.00855
1	C18R	CEP120	0	7.62962	7.14173	1.06832
1	C18R	CEP120	0	10.6094	7.14173	1.48555
1	C18R	CEP120	0	9.05394	7.14173	1.26775
1	C18R	CEP120	0	10.5415	7.14173	1.47605
1	C18R	CEP120	0	11.4425	7.14173	1.60221
1	C18R	CEP120	0	6.44218	7.14173	0.902047
1	C18R	CEP120	0	6.0737	7.14173	0.850453
1	C18R	CEP120	0	7.98656	7.14173	1.11829
1	C18R	CEP120	0	4.26316	7.14173	0.596936
1	C18R	CEP120	0	5.78141	7.14173	0.809526
1	C18R	CEP120	0	9.54694	7.14173	1.33678
1	C18R	CEP120	4	9.15285	7.14173	1.2816
1	C18R	CEP120	4	6.95332	7.14173	0.973619
1	C18R	CEP120	4	5.32015	7.14173	0.744939
1	C18R	CEP120	4	4.74041	7.14173	0.663763
1	C18R	CEP120	4	5.4987	7.14173	0.769939
1	C18R	CEP120	4	4.69844	7.14173	0.657885
1	C18R	CEP120	4	3.39069	7.14173	0.474772
1	C18R	CEP120	4	2.63624	7.14173	0.369132
1	C18R	CEP120	4	3.94133	7.14173	0.551873
1	C18R	CEP120	4	6.06445	7.14173	0.849158
1	C18R	CEP120	4	7.98538	7.14173	1.11813
1	C18R	CEP120	4	9.24588	7.14173	1.29463
1	C18R	CEP120	4	5.3079	7.14173	0.743223
1	C18R	CEP120	4	3.66311	7.14173	0.512917
1	C18R	CEP120	4	5.3225	7.14173	0.745268
1	C18R	CEP120	4	3.25386	7.14173	0.455613
1	C18R	CEP120	4	3.56596	7.14173	0.499313
1	C18R	CEP120	4	2.9684	7.14173	0.415641
1	C18R	CEP120	4	3.47921	7.14173	0.487166
1	C18R	CEP120	4	5.82564	7.14173	0.815718
1	C18R	CEP120	4	4.76547	7.14173	0.667271
1	C18R	CEP120	4	5.02086	7.14173	0.703031
1	C18R	CEP120	4	4.52486	7.14173	0.633581
1	C18R	CEP120	4	4.9892	7.14173	0.698598
1	C18R	CEP120	4	5.35781	7.14173	0.750212
1	C18R	CEP120	4	6.59113	7.14173	0.922905
1	C18R	CEP120	4	7.37421	7.14173	1.03255
1	C18R	CEP120	4	8.138	7.14173	1.1395
1	C18R	CEP120	4	2.80586	7.14173	0.392882
1	C18R	CEP120	4	7.46204	7.14173	1.04485
1	C18R	CEP120	4	6.51087	7.14173	0.911666
1	C18R	CEP120	4	0.828992	7.14173	0.116077
1	C18R	CEP120	4	0.73312	7.14173	0.102653
1	C18R	CEP120	4	6.36487	7.14173	0.891223
1	C18R	CEP120	4	4.91122	7.14173	0.68768
1	C18R	CEP120	4	3.81556	7.14173	0.534263
1	C18R	CEP120	4	7.74774	7.14173	1.08485
1	C18R	CEP120	8	8.53603	7.14173	1.19523
1	C18R	CEP120	8	8.26755	7.14173	1.15764
1	C18R	CEP120	8	4.32708	7.14173	0.605887
1	C18R	CEP120	8	4.92873	7.14173	0.690131
1	C18R	CEP120	8	7.20877	7.14173	1.00939
1	C18R	CEP120	8	4.42606	7.14173	0.619747
1	C18R	CEP120	8	5.67173	7.14173	0.794168
1	C18R	CEP120	8	5.54981	7.14173	0.777097
1	C18R	CEP120	8	5.00626	7.14173	0.700987
1	C18R	CEP120	8	9.21981	7.14173	1.29098
1	C18R	CEP120	8	7.31667	7.14173	1.0245
1	C18R	CEP120	8	9.22458	7.14173	1.29165
1	C18R	CEP120	8	4.69088	7.14173	0.656827
1	C18R	CEP120	8	9.24051	7.14173	1.29388
1	C18R	CEP120	8	2.34301	7.14173	0.328073
1	C18R	CEP120	8	5.80148	7.14173	0.812336
1	C18R	CEP120	8	4.91235	7.14173	0.687838
1	C18R	CEP120	8	4.43536	7.14173	0.621048
1	C18R	CEP120	8	7.16133	7.14173	1.00275
1	C18R	CEP120	8	6.18784	7.14173	0.866434
1	C18R	CEP120	8	6.72866	7.14173	0.942162
1	C18R	CEP120	8	3.89288	7.14173	0.54509
1	C18R	CEP120	8	8.28551	7.14173	1.16015
1	C18R	CEP120	8	9.77162	7.14173	1.36824
1	C18R	CEP120	8	7.47056	7.14173	1.04604
1	C18R	CEP120	8	5.16542	7.14173	0.723274
1	C18R	CEP120	8	6.79843	7.14173	0.95193
1	C18R	CEP120	8	8.63983	7.14173	1.20977
1	C18R	CEP120	8	6.0668	7.14173	0.849487
1	C18R	CEP120	8	5.48157	7.14173	0.767542
1	C18R	CEP120	8	6.42736	7.14173	0.899973
1	C18R	CEP120	8	3.62577	7.14173	0.507688
1	C18R	CEP120	8	4.95988	7.14173	0.694493
1	C18R	CEP120	8	3.82969	7.14173	0.536242
1	C18R	CEP120	8	5.80014	7.14173	0.812148
1	C18R	CEP120	8	5.24068	7.14173	0.733811
1	C18R	CEP120	8	5.85451	7.14173	0.81976
1	C18R	CEP120	8	6.41347	7.14173	0.898028
1	C18R	CEP120	8	5.32079	7.14173	0.745028
1	C18R	CEP120	8	5.66728	7.14173	0.793544
1	C18R	CEP192	0	13.2578	15.3836	0.861817
1	C18R	CEP192	0	11.3568	15.3836	0.738242
1	C18R	CEP192	0	17.4576	15.3836	1.13482
1	C18R	CEP192	0	17.8479	15.3836	1.16019
1	C18R	CEP192	0	16.4763	15.3836	1.07103
1	C18R	CEP192	0	12.8576	15.3836	0.835799
1	C18R	CEP192	0	19.7381	15.3836	1.28307
1	C18R	CEP192	0	11.7981	15.3836	0.766929
1	C18R	CEP192	0	7.8934	15.3836	0.513106
1	C18R	CEP192	0	10.6939	15.3836	0.695153
1	C18R	CEP192	0	12.8591	15.3836	0.835896
1	C18R	CEP192	0	11.9346	15.3836	0.775799
1	C18R	CEP192	0	8.99391	15.3836	0.584644
1	C18R	CEP192	0	11.4378	15.3836	0.743504
1	C18R	CEP192	0	17.0154	15.3836	1.10607
1	C18R	CEP192	0	13.5897	15.3836	0.883388
1	C18R	CEP192	0	15.1807	15.3836	0.986812
1	C18R	CEP192	0	13.4461	15.3836	0.874055
1	C18R	CEP192	0	21.0887	15.3836	1.37086
1	C18R	CEP192	0	17.4907	15.3836	1.13697
1	C18R	CEP192	0	12.934	15.3836	0.840766
1	C18R	CEP192	0	13.4698	15.3836	0.875598
1	C18R	CEP192	0	28.1773	15.3836	1.83165
1	C18R	CEP192	0	15.2997	15.3836	0.994547
1	C18R	CEP192	0	15.4282	15.3836	1.0029
1	C18R	CEP192	0	13.7466	15.3836	0.893587
1	C18R	CEP192	0	17.7704	15.3836	1.15515
1	C18R	CEP192	0	13.3056	15.3836	0.864924
1	C18R	CEP192	0	17.8972	15.3836	1.1634
1	C18R	CEP192	0	20.9004	15.3836	1.35862
1	C18R	CEP192	0	18.317	15.3836	1.19069
1	C18R	CEP192	0	18.7067	15.3836	1.21602
1	C18R	CEP192	0	15.9024	15.3836	1.03373
1	C18R	CEP192	0	23.5208	15.3836	1.52896
1	C18R	CEP192	0	14.441	15.3836	0.93873
1	C18R	CEP192	0	11.5724	15.3836	0.752253
1	C18R	CEP192	0	10.4097	15.3836	0.676675
1	C18R	CEP192	0	18.8364	15.3836	1.22445
1	C18R	CEP192	0	16.9099	15.3836	1.09922
1	C18R	CEP192	4	12.9286	15.3836	0.840417
1	C18R	CEP192	4	12.6489	15.3836	0.822233
1	C18R	CEP192	4	23.522	15.3836	1.52903
1	C18R	CEP192	4	17.0292	15.3836	1.10697
1	C18R	CEP192	4	15.2954	15.3836	0.994269
1	C18R	CEP192	4	12.9309	15.3836	0.840566
1	C18R	CEP192	4	14.8593	15.3836	0.965922
1	C18R	CEP192	4	9.18387	15.3836	0.596992
1	C18R	CEP192	4	12.3214	15.3836	0.800942
1	C18R	CEP192	4	17.7467	15.3836	1.15362
1	C18R	CEP192	4	15.8014	15.3836	1.02716
1	C18R	CEP192	4	16.768	15.3836	1.08999
1	C18R	CEP192	4	15.4696	15.3836	1.00559
1	C18R	CEP192	4	9.38363	15.3836	0.609977
1	C18R	CEP192	4	13.4764	15.3836	0.876025
1	C18R	CEP192	4	13.0133	15.3836	0.845919
1	C18R	CEP192	4	12.0356	15.3836	0.782367
1	C18R	CEP192	4	11.0882	15.3836	0.720783
1	C18R	CEP192	4	9.60797	15.3836	0.62456
1	C18R	CEP192	4	15.2528	15.3836	0.991495
1	C18R	CEP192	4	11.9907	15.3836	0.77945
1	C18R	CEP192	4	11.131	15.3836	0.723566
1	C18R	CEP192	4	14.778	15.3836	0.960632
1	C18R	CEP192	4	12.9933	15.3836	0.844624
1	C18R	CEP192	4	13.7115	15.3836	0.891306
1	C18R	CEP192	4	9.63073	15.3836	0.62604
1	C18R	CEP192	4	16.0354	15.3836	1.04237
1	C18R	CEP192	4	18.6272	15.3836	1.21085
1	C18R	CEP192	4	17.3419	15.3836	1.1273
1	C18R	CEP192	4	9.5698	15.3836	0.622079
1	C18R	CEP192	4	13.2187	15.3836	0.859275
1	C18R	CEP192	4	16.0879	15.3836	1.04578
1	C18R	CEP192	4	5.90986	15.3836	0.384167
1	C18R	CEP192	4	4.56292	15.3836	0.29661
1	C18R	CEP192	4	17.4691	15.3836	1.13557
1	C18R	CEP192	4	11.3269	15.3836	0.736298
1	C18R	CEP192	4	14.4344	15.3836	0.938302
1	C18R	CEP192	4	14.8252	15.3836	0.9637
1	C18R	CEP192	8	17.5325	15.3836	1.13969
1	C18R	CEP192	8	18.2177	15.3836	1.18423
1	C18R	CEP192	8	12.2076	15.3836	0.793548
1	C18R	CEP192	8	14.2511	15.3836	0.926381
1	C18R	CEP192	8	14.5211	15.3836	0.943933
1	C18R	CEP192	8	12.6478	15.3836	0.822161
1	C18R	CEP192	8	16.7849	15.3836	1.09109
1	C18R	CEP192	8	14.4222	15.3836	0.937504
1	C18R	CEP192	8	13.1939	15.3836	0.857664
1	C18R	CEP192	8	14.5778	15.3836	0.947622
1	C18R	CEP192	8	13.6624	15.3836	0.888115
1	C18R	CEP192	8	16.8641	15.3836	1.09624
1	C18R	CEP192	8	9.9308	15.3836	0.645545
1	C18R	CEP192	8	9.10846	15.3836	0.59209
1	C18R	CEP192	8	7.87272	15.3836	0.511762
1	C18R	CEP192	8	9.58499	15.3836	0.623066
1	C18R	CEP192	8	18.971	15.3836	1.2332
1	C18R	CEP192	8	14.7213	15.3836	0.956949
1	C18R	CEP192	8	16.7699	15.3836	1.09011
1	C18R	CEP192	8	12.2663	15.3836	0.79736
1	C18R	CEP192	8	15.8931	15.3836	1.03312
1	C18R	CEP192	8	15.1949	15.3836	0.987734
1	C18R	CEP192	8	18.6867	15.3836	1.21472
1	C18R	CEP192	8	20.3128	15.3836	1.32042
1	C18R	CEP192	8	14.4205	15.3836	0.937395
1	C18R	CEP192	8	22.3387	15.3836	1.45212
1	C18R	CEP192	8	14.9305	15.3836	0.97055
1	C18R	CEP192	8	22.6133	15.3836	1.46996
1	C18R	CEP192	8	9.70588	15.3836	0.630925
1	C18R	CEP192	8	10.5636	15.3836	0.686682
1	C18R	CEP192	8	8.71772	15.3836	0.56669
1	C18R	CEP192	8	9.0262	15.3836	0.586742
1	C18R	CEP192	8	15.5122	15.3836	1.00836
1	C18R	CEP192	8	9.96446	15.3836	0.647734
1	C18R	CEP192	8	15.1381	15.3836	0.984041
1	C18R	CEP192	8	14.4947	15.3836	0.942216
1	C18R	CEP192	8	12.0837	15.3836	0.785491
1	C18R	CEP192	8	16.3966	15.3836	1.06585
1	C18R	CEP192	8	16.1209	15.3836	1.04793
1	C18R	CEP192	8	15.5167	15.3836	1.00865
1	C18R	PCNT	0	19.6024	18.5078	1.05914
1	C18R	PCNT	0	12.0196	18.5078	0.649436
1	C18R	PCNT	0	20.4316	18.5078	1.10394
1	C18R	PCNT	0	17.225	18.5078	0.93069
1	C18R	PCNT	0	21.2132	18.5078	1.14618
1	C18R	PCNT	0	14.0712	18.5078	0.760283
1	C18R	PCNT	0	24.8058	18.5078	1.34029
1	C18R	PCNT	0	13.1216	18.5078	0.708978
1	C18R	PCNT	0	7.27242	18.5078	0.392938
1	C18R	PCNT	0	12.8602	18.5078	0.694855
1	C18R	PCNT	0	19.3049	18.5078	1.04307
1	C18R	PCNT	0	14.8984	18.5078	0.804977
1	C18R	PCNT	0	11.5147	18.5078	0.622154
1	C18R	PCNT	0	16.3714	18.5078	0.88457
1	C18R	PCNT	0	19.3799	18.5078	1.04712
1	C18R	PCNT	0	14.4128	18.5078	0.778743
1	C18R	PCNT	0	15.2976	18.5078	0.826551
1	C18R	PCNT	0	15.2851	18.5078	0.825873
1	C18R	PCNT	0	19.9674	18.5078	1.07887
1	C18R	PCNT	0	17.2588	18.5078	0.932514
1	C18R	PCNT	0	12.9862	18.5078	0.701663
1	C18R	PCNT	0	15.2773	18.5078	0.825451
1	C18R	PCNT	0	47.3831	18.5078	2.56017
1	C18R	PCNT	0	16.902	18.5078	0.913235
1	C18R	PCNT	0	21.8162	18.5078	1.17876
1	C18R	PCNT	0	17.4428	18.5078	0.942459
1	C18R	PCNT	0	19.9813	18.5078	1.07961
1	C18R	PCNT	0	15.4521	18.5078	0.834898
1	C18R	PCNT	0	21.8642	18.5078	1.18135
1	C18R	PCNT	0	19.6755	18.5078	1.06309
1	C18R	PCNT	0	16.4371	18.5078	0.888117
1	C18R	PCNT	0	40.4776	18.5078	2.18706
1	C18R	PCNT	0	23.2518	18.5078	1.25633
1	C18R	PCNT	0	24.0867	18.5078	1.30144
1	C18R	PCNT	0	15.4107	18.5078	0.832659
1	C18R	PCNT	0	9.52729	18.5078	0.514772
1	C18R	PCNT	0	17.0812	18.5078	0.922919
1	C18R	PCNT	0	22.1944	18.5078	1.19919
1	C18R	PCNT	0	18.2425	18.5078	0.985666
1	C18R	PCNT	4	15.5595	18.5078	0.840701
1	C18R	PCNT	4	14.5138	18.5078	0.784202
1	C18R	PCNT	4	24.8629	18.5078	1.34337
1	C18R	PCNT	4	18.5801	18.5078	1.00391
1	C18R	PCNT	4	16.2975	18.5078	0.880575
1	C18R	PCNT	4	13.8514	18.5078	0.748408
1	C18R	PCNT	4	15.7593	18.5078	0.851496
1	C18R	PCNT	4	7.60478	18.5078	0.410896
1	C18R	PCNT	4	8.41103	18.5078	0.454459
1	C18R	PCNT	4	18.1431	18.5078	0.980292
1	C18R	PCNT	4	17.4307	18.5078	0.941804
1	C18R	PCNT	4	21.0181	18.5078	1.13563
1	C18R	PCNT	4	21.4297	18.5078	1.15788
1	C18R	PCNT	4	6.9631	18.5078	0.376225
1	C18R	PCNT	4	13.6473	18.5078	0.737383
1	C18R	PCNT	4	14.7586	18.5078	0.797425
1	C18R	PCNT	4	12.7728	18.5078	0.69013
1	C18R	PCNT	4	11.5586	18.5078	0.624528
1	C18R	PCNT	4	7.95184	18.5078	0.429648
1	C18R	PCNT	4	21.4255	18.5078	1.15765
1	C18R	PCNT	4	21.9591	18.5078	1.18648
1	C18R	PCNT	4	11.2211	18.5078	0.606291
1	C18R	PCNT	4	17.7332	18.5078	0.958145
1	C18R	PCNT	4	11.9391	18.5078	0.645085
1	C18R	PCNT	4	13.6925	18.5078	0.739824
1	C18R	PCNT	4	10.7223	18.5078	0.57934
1	C18R	PCNT	4	18.0415	18.5078	0.974804
1	C18R	PCNT	4	21.787	18.5078	1.17718
1	C18R	PCNT	4	23.38	18.5078	1.26325
1	C18R	PCNT	4	10.9624	18.5078	0.59231
1	C18R	PCNT	4	18.7659	18.5078	1.01395
1	C18R	PCNT	4	24.1194	18.5078	1.3032
1	C18R	PCNT	4	2.33649	18.5078	0.126244
1	C18R	PCNT	4	2.36925	18.5078	0.128014
1	C18R	PCNT	4	20.2923	18.5078	1.09642
1	C18R	PCNT	4	10.7702	18.5078	0.581928
1	C18R	PCNT	4	15.4428	18.5078	0.834393
1	C18R	PCNT	4	15.7468	18.5078	0.850822
1	C18R	PCNT	8	24.0918	18.5078	1.30171
1	C18R	PCNT	8	26.0727	18.5078	1.40874
1	C18R	PCNT	8	13.2144	18.5078	0.713991
1	C18R	PCNT	8	20.7304	18.5078	1.12009
1	C18R	PCNT	8	23.9408	18.5078	1.29355
1	C18R	PCNT	8	19.3938	18.5078	1.04787
1	C18R	PCNT	8	23.6269	18.5078	1.27659
1	C18R	PCNT	8	23.0015	18.5078	1.2428
1	C18R	PCNT	8	19.4302	18.5078	1.04984
1	C18R	PCNT	8	26.6212	18.5078	1.43838
1	C18R	PCNT	8	19.7584	18.5078	1.06757
1	C18R	PCNT	8	26.0766	18.5078	1.40895
1	C18R	PCNT	8	19.8125	18.5078	1.07049
1	C18R	PCNT	8	21.233	18.5078	1.14725
1	C18R	PCNT	8	11.1077	18.5078	0.600165
1	C18R	PCNT	8	14.9048	18.5078	0.805328
1	C18R	PCNT	8	24.8334	18.5078	1.34178
1	C18R	PCNT	8	17.3394	18.5078	0.93687
1	C18R	PCNT	8	25.39	18.5078	1.37186
1	C18R	PCNT	8	18.5246	18.5078	1.00091
1	C18R	PCNT	8	17.3217	18.5078	0.935913
1	C18R	PCNT	8	17.035	18.5078	0.920423
1	C18R	PCNT	8	23.7095	18.5078	1.28106
1	C18R	PCNT	8	28.3217	18.5078	1.53026
1	C18R	PCNT	8	15.0855	18.5078	0.815086
1	C18R	PCNT	8	26.2288	18.5078	1.41718
1	C18R	PCNT	8	14.1211	18.5078	0.762979
1	C18R	PCNT	8	27.7861	18.5078	1.50132
1	C18R	PCNT	8	22.5329	18.5078	1.21748
1	C18R	PCNT	8	13.7023	18.5078	0.740353
1	C18R	PCNT	8	10.5171	18.5078	0.568254
1	C18R	PCNT	8	11.6248	18.5078	0.628101
1	C18R	PCNT	8	25.2588	18.5078	1.36477
1	C18R	PCNT	8	12.2025	18.5078	0.659318
1	C18R	PCNT	8	20.5712	18.5078	1.11149
1	C18R	PCNT	8	19.1169	18.5078	1.03291
1	C18R	PCNT	8	19.282	18.5078	1.04183
1	C18R	PCNT	8	24.5271	18.5078	1.32523
1	C18R	PCNT	8	16.6904	18.5078	0.901803
1	C18R	PCNT	8	16.5495	18.5078	0.894191
1	WT	CEP120	0	5.30602	7.71349	0.687888
1	WT	CEP120	0	4.57223	7.71349	0.592757
1	WT	CEP120	0	7.6436	7.71349	0.990938
1	WT	CEP120	0	9.04035	7.71349	1.17202
1	WT	CEP120	0	22.8647	7.71349	2.96425
1	WT	CEP120	0	7.5919	7.71349	0.984236
1	WT	CEP120	0	6.46015	7.71349	0.837513
1	WT	CEP120	0	6.07066	7.71349	0.787019
1	WT	CEP120	0	8.0819	7.71349	1.04776
1	WT	CEP120	0	7.3509	7.71349	0.952992
1	WT	CEP120	0	7.12033	7.71349	0.923101
1	WT	CEP120	0	8.9165	7.71349	1.15596
1	WT	CEP120	0	9.181	7.71349	1.19025
1	WT	CEP120	0	4.94334	7.71349	0.64087
1	WT	CEP120	0	5.01749	7.71349	0.650482
1	WT	CEP120	0	7.09847	7.71349	0.920266
1	WT	CEP120	0	8.03282	7.71349	1.0414
1	WT	CEP120	0	7.72143	7.71349	1.00103
1	WT	CEP120	0	7.52241	7.71349	0.975227
1	WT	CEP120	0	3.97353	7.71349	0.51514
1	WT	CEP120	0	4.48241	7.71349	0.581113
1	WT	CEP120	0	4.77592	7.71349	0.619165
1	WT	CEP120	0	6.70782	7.71349	0.869622
1	WT	CEP120	0	6.86236	7.71349	0.889657
1	WT	CEP120	0	6.35064	7.71349	0.823315
1	WT	CEP120	0	7.85527	7.71349	1.01838
1	WT	CEP120	0	9.98296	7.71349	1.29422
1	WT	CEP120	0	8.88005	7.71349	1.15124
1	WT	CEP120	0	6.55065	7.71349	0.849246
1	WT	CEP120	0	24.3633	7.71349	3.15853
1	WT	CEP120	0	4.94397	7.71349	0.640951
1	WT	CEP120	0	4.24346	7.71349	0.550134
1	WT	CEP120	0	5.83439	7.71349	0.756388
1	WT	CEP120	0	6.7093	7.71349	0.869813
1	WT	CEP120	0	6.91402	7.71349	0.896353
1	WT	CEP120	0	7.71954	7.71349	1.00078
1	WT	CEP120	4	4.55167	7.71349	0.590093
1	WT	CEP120	4	3.69828	7.71349	0.479456
1	WT	CEP120	4	4.60153	7.71349	0.596555
1	WT	CEP120	4	5.37928	7.71349	0.697385
1	WT	CEP120	4	12.8209	7.71349	1.66214
1	WT	CEP120	4	10.3959	7.71349	1.34776
1	WT	CEP120	4	7.55877	7.71349	0.979941
1	WT	CEP120	4	5.41056	7.71349	0.701441
1	WT	CEP120	4	4.25278	7.71349	0.551343
1	WT	CEP120	4	5.4651	7.71349	0.708511
1	WT	CEP120	4	5.25913	7.71349	0.681809
1	WT	CEP120	4	4.58341	7.71349	0.594207
1	WT	CEP120	4	5.72224	7.71349	0.741848
1	WT	CEP120	4	6.90503	7.71349	0.895188
1	WT	CEP120	4	6.4742	7.71349	0.839335
1	WT	CEP120	4	9.75808	7.71349	1.26507
1	WT	CEP120	4	6.94376	7.71349	0.900209
1	WT	CEP120	4	4.44118	7.71349	0.575768
1	WT	CEP120	4	5.31881	7.71349	0.689546
1	WT	CEP120	4	7.46412	7.71349	0.96767
1	WT	CEP120	4	8.16419	7.71349	1.05843
1	WT	CEP120	4	8.37818	7.71349	1.08617
1	WT	CEP120	4	8.66952	7.71349	1.12394
1	WT	CEP120	4	7.10858	7.71349	0.921578
1	WT	CEP120	4	7.54028	7.71349	0.977544
1	WT	CEP120	4	8.42525	7.71349	1.09227
1	WT	CEP120	4	6.03001	7.71349	0.781749
1	WT	CEP120	4	4.82286	7.71349	0.62525
1	WT	CEP120	4	5.87614	7.71349	0.7618
1	WT	CEP120	4	6.30687	7.71349	0.817642
1	WT	CEP120	4	11.578	7.71349	1.501
1	WT	CEP120	4	7.1599	7.71349	0.92823
1	WT	CEP120	4	4.54791	7.71349	0.589604
1	WT	CEP120	4	6.25765	7.71349	0.81126
1	WT	CEP120	4	3.92908	7.71349	0.509377
1	WT	CEP120	4	4.74646	7.71349	0.615345
1	WT	CEP120	4	4.14351	7.71349	0.537177
1	WT	CEP120	4	6.28151	7.71349	0.814354
1	WT	CEP120	4	7.72058	7.71349	1.00092
1	WT	CEP120	8	5.70434	7.71349	0.739528
1	WT	CEP120	8	4.62031	7.71349	0.598991
1	WT	CEP120	8	5.8049	7.71349	0.752564
1	WT	CEP120	8	8.31424	7.71349	1.07788
1	WT	CEP120	8	7.1077	7.71349	0.921463
1	WT	CEP120	8	6.17998	7.71349	0.801191
1	WT	CEP120	8	5.5482	7.71349	0.719284
1	WT	CEP120	8	5.16887	7.71349	0.670108
1	WT	CEP120	8	6.21845	7.71349	0.806178
1	WT	CEP120	8	6.3751	7.71349	0.826486
1	WT	CEP120	8	4.20795	7.71349	0.545531
1	WT	CEP120	8	2.58651	7.71349	0.335323
1	WT	CEP120	8	6.73462	7.71349	0.873095
1	WT	CEP120	8	6.00497	7.71349	0.778503
1	WT	CEP120	8	3.16759	7.71349	0.410656
1	WT	CEP120	8	3.84509	7.71349	0.498489
1	WT	CEP120	8	6.10347	7.71349	0.791272
1	WT	CEP120	8	4.7901	7.71349	0.621002
1	WT	CEP120	8	4.28837	7.71349	0.555956
1	WT	CEP120	8	4.34331	7.71349	0.56308
1	WT	CEP120	8	6.08055	7.71349	0.788301
1	WT	CEP120	8	5.53912	7.71349	0.718107
1	WT	CEP120	8	5.27485	7.71349	0.683847
1	WT	CEP120	8	5.45678	7.71349	0.707433
1	WT	CEP120	8	4.58784	7.71349	0.594781
1	WT	CEP120	8	4.54159	7.71349	0.588785
1	WT	CEP120	8	5.38956	7.71349	0.698719
1	WT	CEP120	8	5.5474	7.71349	0.719182
1	WT	CEP120	8	4.53814	7.71349	0.588338
1	WT	CEP120	8	6.04683	7.71349	0.783929
1	WT	CEP120	8	5.03349	7.71349	0.652557
1	WT	CEP120	8	3.73469	7.71349	0.484176
1	WT	CEP120	8	4.61073	7.71349	0.597748
1	WT	CEP120	8	3.15248	7.71349	0.408697
1	WT	CEP192	0	10.8152	15.3684	0.703731
1	WT	CEP192	0	9.10843	15.3684	0.592673
1	WT	CEP192	0	12.7414	15.3684	0.829065
1	WT	CEP192	0	15.9474	15.3684	1.03767
1	WT	CEP192	0	30.7945	15.3684	2.00375
1	WT	CEP192	0	20.5009	15.3684	1.33397
1	WT	CEP192	0	18.1298	15.3684	1.17968
1	WT	CEP192	0	12.5822	15.3684	0.818708
1	WT	CEP192	0	12.8507	15.3684	0.836176
1	WT	CEP192	0	16.575	15.3684	1.07851
1	WT	CEP192	0	11.0849	15.3684	0.721282
1	WT	CEP192	0	15.0627	15.3684	0.980109
1	WT	CEP192	0	20.7794	15.3684	1.35208
1	WT	CEP192	0	10.9992	15.3684	0.715706
1	WT	CEP192	0	15.727	15.3684	1.02333
1	WT	CEP192	0	18.1912	15.3684	1.18368
1	WT	CEP192	0	17.0401	15.3684	1.10878
1	WT	CEP192	0	10.2074	15.3684	0.664181
1	WT	CEP192	0	15.8092	15.3684	1.02869
1	WT	CEP192	0	11.6257	15.3684	0.756465
1	WT	CEP192	0	12.3392	15.3684	0.802898
1	WT	CEP192	0	9.25386	15.3684	0.602137
1	WT	CEP192	0	12.15	15.3684	0.790587
1	WT	CEP192	0	10.3636	15.3684	0.674348
1	WT	CEP192	0	17.9743	15.3684	1.16957
1	WT	CEP192	0	17.9814	15.3684	1.17002
1	WT	CEP192	0	11.3309	15.3684	0.737284
1	WT	CEP192	0	12.7511	15.3684	0.829695
1	WT	CEP192	0	19.5537	15.3684	1.27233
1	WT	CEP192	0	7.37137	15.3684	0.479645
1	WT	CEP192	0	13.1733	15.3684	0.857166
1	WT	CEP192	0	31.1844	15.3684	2.02913
1	WT	CEP192	0	14.1862	15.3684	0.923074
1	WT	CEP192	0	15.0341	15.3684	0.97825
1	WT	CEP192	0	13.0528	15.3684	0.84933
1	WT	CEP192	0	14.9422	15.3684	0.972272
1	WT	CEP192	0	18.6609	15.3684	1.21424
1	WT	CEP192	0	26.1228	15.3684	1.69977
1	WT	CEP192	4	7.62318	15.3684	0.49603
1	WT	CEP192	4	10.7129	15.3684	0.697077
1	WT	CEP192	4	10.3053	15.3684	0.670551
1	WT	CEP192	4	11.3961	15.3684	0.741529
1	WT	CEP192	4	14.1338	15.3684	0.919668
1	WT	CEP192	4	18.4193	15.3684	1.19852
1	WT	CEP192	4	10.3798	15.3684	0.675399
1	WT	CEP192	4	12.2068	15.3684	0.794279
1	WT	CEP192	4	9.58067	15.3684	0.623401
1	WT	CEP192	4	8.4578	15.3684	0.550338
1	WT	CEP192	4	14.254	15.3684	0.927491
1	WT	CEP192	4	12.0981	15.3684	0.78721
1	WT	CEP192	4	14.267	15.3684	0.928336
1	WT	CEP192	4	23.2777	15.3684	1.51465
1	WT	CEP192	4	11.8938	15.3684	0.773915
1	WT	CEP192	4	12.8549	15.3684	0.836449
1	WT	CEP192	4	14.7725	15.3684	0.961229
1	WT	CEP192	4	14.6153	15.3684	0.950995
1	WT	CEP192	4	15.1001	15.3684	0.982544
1	WT	CEP192	4	11.4239	15.3684	0.743341
1	WT	CEP192	4	13.2419	15.3684	0.861635
1	WT	CEP192	4	17.4935	15.3684	1.13828
1	WT	CEP192	4	13.3267	15.3684	0.867149
1	WT	CEP192	4	10.3955	15.3684	0.676424
1	WT	CEP192	4	12.5986	15.3684	0.819771
1	WT	CEP192	4	11.9024	15.3684	0.774474
1	WT	CEP192	4	12.1753	15.3684	0.79223
1	WT	CEP192	4	13.1818	15.3684	0.857725
1	WT	CEP192	4	16.6921	15.3684	1.08613
1	WT	CEP192	4	11.5385	15.3684	0.750793
1	WT	CEP192	4	11.9579	15.3684	0.778087
1	WT	CEP192	4	18.6851	15.3684	1.21581
1	WT	CEP192	4	12.2086	15.3684	0.794397
1	WT	CEP192	4	13.9709	15.3684	0.909068
1	WT	CEP192	4	11.6846	15.3684	0.760302
1	WT	CEP192	4	10.8942	15.3684	0.708872
1	WT	CEP192	4	8.69094	15.3684	0.565508
1	WT	CEP192	4	9.96211	15.3684	0.648221
1	WT	CEP192	4	15.7459	15.3684	1.02457
1	WT	CEP192	4	11.1411	15.3684	0.724935
1	WT	CEP192	8	15.3211	15.3684	0.996924
1	WT	CEP192	8	12.3551	15.3684	0.803932
1	WT	CEP192	8	13.3901	15.3684	0.871278
1	WT	CEP192	8	11.6043	15.3684	0.755079
1	WT	CEP192	8	7.97806	15.3684	0.519121
1	WT	CEP192	8	10.1448	15.3684	0.660106
1	WT	CEP192	8	13.9747	15.3684	0.909314
1	WT	CEP192	8	11.2899	15.3684	0.734616
1	WT	CEP192	8	11.4594	15.3684	0.74565
1	WT	CEP192	8	6.54757	15.3684	0.426042
1	WT	CEP192	8	15.2035	15.3684	0.989273
1	WT	CEP192	8	15.6417	15.3684	1.01778
1	WT	CEP192	8	14.0301	15.3684	0.912918
1	WT	CEP192	8	9.29458	15.3684	0.604786
1	WT	CEP192	8	11.3388	15.3684	0.7378
1	WT	CEP192	8	14.4464	15.3684	0.940008
1	WT	CEP192	8	14.9855	15.3684	0.975085
1	WT	CEP192	8	9.9243	15.3684	0.645761
1	WT	CEP192	8	11.3174	15.3684	0.736408
1	WT	CEP192	8	9.29532	15.3684	0.604834
1	WT	CEP192	8	14.4258	15.3684	0.93867
1	WT	CEP192	8	9.53475	15.3684	0.620414
1	WT	CEP192	8	9.45888	15.3684	0.615477
1	WT	CEP192	8	10.6005	15.3684	0.689759
1	WT	CEP192	8	7.47738	15.3684	0.486543
1	WT	CEP192	8	8.60584	15.3684	0.559971
1	WT	CEP192	8	10.8653	15.3684	0.706988
1	WT	CEP192	8	11.8468	15.3684	0.770854
1	WT	CEP192	8	11.7438	15.3684	0.764155
1	WT	CEP192	8	15.8727	15.3684	1.03281
1	WT	CEP192	8	10.439	15.3684	0.679249
1	WT	CEP192	8	11.3934	15.3684	0.741353
1	WT	CEP192	8	7.38401	15.3684	0.480468
1	WT	CEP192	8	6.36826	15.3684	0.414374
1	WT	CEP192	8	15.2414	15.3684	0.991737
1	WT	CEP192	8	9.7283	15.3684	0.633007
1	WT	CEP192	8	13.0103	15.3684	0.84656
1	WT	CEP192	8	14.2912	15.3684	0.929911
1	WT	CEP192	8	12.9872	15.3684	0.845057
1	WT	CEP192	8	12.0427	15.3684	0.783601
1	WT	PCNT	0	9.61578	21.0218	0.457419
1	WT	PCNT	0	8.29458	21.0218	0.39457
1	WT	PCNT	0	17.378	21.0218	0.826666
1	WT	PCNT	0	21.1788	21.0218	1.00747
1	WT	PCNT	0	60.4513	21.0218	2.87564
1	WT	PCNT	0	27.8712	21.0218	1.32582
1	WT	PCNT	0	20.5291	21.0218	0.97656
1	WT	PCNT	0	20.2998	21.0218	0.965653
1	WT	PCNT	0	17.4825	21.0218	0.831635
1	WT	PCNT	0	19.4626	21.0218	0.925829
1	WT	PCNT	0	9.85518	21.0218	0.468807
1	WT	PCNT	0	16.8488	21.0218	0.801492
1	WT	PCNT	0	34.7995	21.0218	1.6554
1	WT	PCNT	0	20.3555	21.0218	0.968304
1	WT	PCNT	0	22.0662	21.0218	1.04968
1	WT	PCNT	0	24.4315	21.0218	1.1622
1	WT	PCNT	0	21.9738	21.0218	1.04528
1	WT	PCNT	0	16.2926	21.0218	0.775032
1	WT	PCNT	0	22.2149	21.0218	1.05676
1	WT	PCNT	0	13.8853	21.0218	0.660518
1	WT	PCNT	0	14.7464	21.0218	0.701481
1	WT	PCNT	0	7.118	21.0218	0.3386
1	WT	PCNT	0	13.8936	21.0218	0.660915
1	WT	PCNT	0	16.5471	21.0218	0.787137
1	WT	PCNT	0	25.255	21.0218	1.20137
1	WT	PCNT	0	27.6394	21.0218	1.3148
1	WT	PCNT	0	15.246	21.0218	0.725247
1	WT	PCNT	0	22.786	21.0218	1.08392
1	WT	PCNT	0	27.5902	21.0218	1.31245
1	WT	PCNT	0	12.3319	21.0218	0.586622
1	WT	PCNT	0	21.4611	21.0218	1.02089
1	WT	PCNT	0	44.7427	21.0218	2.1284
1	WT	PCNT	0	16.8233	21.0218	0.800279
1	WT	PCNT	0	15.5119	21.0218	0.737894
1	WT	PCNT	0	18.0055	21.0218	0.856515
1	WT	PCNT	0	19.1796	21.0218	0.912367
1	WT	PCNT	0	21.2098	21.0218	1.00894
1	WT	PCNT	0	33.4549	21.0218	1.59144
1	WT	PCNT	4	12.0255	21.0218	0.572051
1	WT	PCNT	4	14.8338	21.0218	0.705636
1	WT	PCNT	4	16.1491	21.0218	0.768206
1	WT	PCNT	4	15.0967	21.0218	0.718144
1	WT	PCNT	4	22.1005	21.0218	1.05131
1	WT	PCNT	4	28.2638	21.0218	1.3445
1	WT	PCNT	4	12.8881	21.0218	0.613083
1	WT	PCNT	4	16.73	21.0218	0.795841
1	WT	PCNT	4	12.4044	21.0218	0.590073
1	WT	PCNT	4	10.3914	21.0218	0.494315
1	WT	PCNT	4	18.2982	21.0218	0.87044
1	WT	PCNT	4	17.859	21.0218	0.849548
1	WT	PCNT	4	7.82922	21.0218	0.372433
1	WT	PCNT	4	11.2302	21.0218	0.534215
1	WT	PCNT	4	20.325	21.0218	0.96685
1	WT	PCNT	4	17.8927	21.0218	0.85115
1	WT	PCNT	4	17.3247	21.0218	0.824128
1	WT	PCNT	4	15.3378	21.0218	0.729614
1	WT	PCNT	4	15.4658	21.0218	0.735703
1	WT	PCNT	4	20.5474	21.0218	0.977434
1	WT	PCNT	4	15.2446	21.0218	0.725181
1	WT	PCNT	4	15.9588	21.0218	0.759154
1	WT	PCNT	4	21.3878	21.0218	1.01741
1	WT	PCNT	4	20.6758	21.0218	0.983542
1	WT	PCNT	4	14.8096	21.0218	0.704488
1	WT	PCNT	4	25.0948	21.0218	1.19375
1	WT	PCNT	4	11.681	21.0218	0.555659
1	WT	PCNT	4	20.0897	21.0218	0.955659
1	WT	PCNT	4	19.7596	21.0218	0.939955
1	WT	PCNT	4	20.316	21.0218	0.966424
1	WT	PCNT	4	14.7582	21.0218	0.702041
1	WT	PCNT	4	21.5292	21.0218	1.02414
1	WT	PCNT	4	25.3548	21.0218	1.20612
1	WT	PCNT	4	14.8771	21.0218	0.707698
1	WT	PCNT	4	18.4179	21.0218	0.876135
1	WT	PCNT	4	14.6722	21.0218	0.697951
1	WT	PCNT	4	17.4705	21.0218	0.831067
1	WT	PCNT	4	9.06407	21.0218	0.431174
1	WT	PCNT	4	10.9641	21.0218	0.521556
1	WT	PCNT	4	22.8366	21.0218	1.08633
1	WT	PCNT	4	13.4273	21.0218	0.638731
1	WT	PCNT	8	16.815	21.0218	0.799884
1	WT	PCNT	8	12.7293	21.0218	0.605526
1	WT	PCNT	8	12.5069	21.0218	0.594949
1	WT	PCNT	8	10.2503	21.0218	0.487601
1	WT	PCNT	8	9.61103	21.0218	0.457193
1	WT	PCNT	8	19.0181	21.0218	0.904683
1	WT	PCNT	8	13.3048	21.0218	0.632906
1	WT	PCNT	8	8.73303	21.0218	0.415427
1	WT	PCNT	8	9.56863	21.0218	0.455176
1	WT	PCNT	8	18.1505	21.0218	0.86341
1	WT	PCNT	8	13.6905	21.0218	0.65125
1	WT	PCNT	8	16.2411	21.0218	0.772585
1	WT	PCNT	8	10.4512	21.0218	0.49716
1	WT	PCNT	8	9.97867	21.0218	0.474681
1	WT	PCNT	8	15.763	21.0218	0.749839
1	WT	PCNT	8	12.7599	21.0218	0.606984
1	WT	PCNT	8	10.0699	21.0218	0.479019
1	WT	PCNT	8	11.4572	21.0218	0.545013
1	WT	PCNT	8	8.24195	21.0218	0.392066
1	WT	PCNT	8	13.6634	21.0218	0.649961
1	WT	PCNT	8	9.32659	21.0218	0.443662
1	WT	PCNT	8	12.3662	21.0218	0.588255
1	WT	PCNT	8	12.1906	21.0218	0.579901
1	WT	PCNT	8	10.3512	21.0218	0.492401
1	WT	PCNT	8	7.29735	21.0218	0.347132
1	WT	PCNT	8	10.3271	21.0218	0.491254
1	WT	PCNT	8	13.6974	21.0218	0.651581
1	WT	PCNT	8	10.2804	21.0218	0.489033
1	WT	PCNT	8	22.2558	21.0218	1.0587
1	WT	PCNT	8	7.20139	21.0218	0.342567
1	WT	PCNT	8	10.6077	21.0218	0.504602
1	WT	PCNT	8	6.75099	21.0218	0.321142
1	WT	PCNT	8	5.07741	21.0218	0.24153
1	WT	PCNT	8	16.1876	21.0218	0.770037
1	WT	PCNT	8	9.48884	21.0218	0.45138
1	WT	PCNT	8	9.59281	21.0218	0.456326
1	WT	PCNT	8	7.52329	21.0218	0.35788
2	C18R	CEP120	0	16.0978	13.0832	1.23042
2	C18R	CEP120	0	12.2702	13.0832	0.937861
2	C18R	CEP120	0	16.3278	13.0832	1.248
2	C18R	CEP120	0	12.8426	13.0832	0.981615
2	C18R	CEP120	0	17.6393	13.0832	1.34824
2	C18R	CEP120	0	10.4268	13.0832	0.796961
2	C18R	CEP120	0	10.9232	13.0832	0.834901
2	C18R	CEP120	0	12.4078	13.0832	0.94838
2	C18R	CEP120	0	16.4171	13.0832	1.25482
2	C18R	CEP120	0	10.4764	13.0832	0.800752
2	C18R	CEP120	0	14.8277	13.0832	1.13334
2	C18R	CEP120	0	11.5609	13.0832	0.883646
2	C18R	CEP120	0	14.8496	13.0832	1.13501
2	C18R	CEP120	0	14.0953	13.0832	1.07736
2	C18R	CEP120	0	10.579	13.0832	0.808596
2	C18R	CEP120	0	11.2847	13.0832	0.862535
2	C18R	CEP120	0	10.2452	13.0832	0.783078
2	C18R	CEP120	0	12.0291	13.0832	0.91943
2	C18R	CEP120	0	13.7746	13.0832	1.05285
2	C18R	CEP120	0	17.7824	13.0832	1.35918
2	C18R	CEP120	0	19.165	13.0832	1.46485
2	C18R	CEP120	0	13.1713	13.0832	1.00674
2	C18R	CEP120	0	17.2776	13.0832	1.3206
2	C18R	CEP120	0	13.4226	13.0832	1.02595
2	C18R	CEP120	0	19.642	13.0832	1.50132
2	C18R	CEP120	0	15.8999	13.0832	1.2153
2	C18R	CEP120	0	16.1416	13.0832	1.23377
2	C18R	CEP120	0	14.8447	13.0832	1.13464
2	C18R	CEP120	0	12.458	13.0832	0.952211
2	C18R	CEP120	0	12.5485	13.0832	0.959129
2	C18R	CEP120	0	13.5077	13.0832	1.03245
2	C18R	CEP120	0	14.7151	13.0832	1.12474
2	C18R	CEP120	0	14.1091	13.0832	1.07841
2	C18R	CEP120	0	13.5436	13.0832	1.03519
2	C18R	CEP120	0	10.1105	13.0832	0.772786
2	C18R	CEP120	0	14.8098	13.0832	1.13197
2	C18R	CEP120	0	17.527	13.0832	1.33966
2	C18R	CEP120	0	6.09067	13.0832	0.465534
2	C18R	CEP120	0	18.6328	13.0832	1.42418
2	C18R	CEP120	0	14.7801	13.0832	1.1297
2	C18R	CEP120	0	9.94633	13.0832	0.760238
2	C18R	CEP120	0	8.98231	13.0832	0.686554
2	C18R	CEP120	0	9.79493	13.0832	0.748666
2	C18R	CEP120	0	10.0919	13.0832	0.771361
2	C18R	CEP120	0	8.88864	13.0832	0.679394
2	C18R	CEP120	0	7.70504	13.0832	0.588927
2	C18R	CEP120	0	11.939	13.0832	0.912548
2	C18R	CEP120	0	12.0267	13.0832	0.919251
2	C18R	CEP120	0	8.9339	13.0832	0.682854
2	C18R	CEP120	0	12.6903	13.0832	0.96997
2	C18R	CEP120	0	11.9433	13.0832	0.912873
2	C18R	CEP120	0	9.51504	13.0832	0.727272
2	C18R	CEP120	0	8.20073	13.0832	0.626815
2	C18R	CEP120	0	16.0602	13.0832	1.22754
2	C18R	CEP120	0	14.6538	13.0832	1.12005
2	C18R	CEP120	0	16.0002	13.0832	1.22296
2	C18R	CEP120	0	10.4662	13.0832	0.799973
2	C18R	CEP120	0	13.0219	13.0832	0.995318
2	C18R	CEP120	0	13.7586	13.0832	1.05163
2	C18R	CEP120	0	11.1168	13.0832	0.849705
2	C18R	CEP120	4	15.3815	13.0832	1.17567
2	C18R	CEP120	4	13.3359	13.0832	1.01932
2	C18R	CEP120	4	21.227	13.0832	1.62247
2	C18R	CEP120	4	20.1922	13.0832	1.54337
2	C18R	CEP120	4	14.6758	13.0832	1.12173
2	C18R	CEP120	4	12.4785	13.0832	0.953779
2	C18R	CEP120	4	7.64479	13.0832	0.584322
2	C18R	CEP120	4	10.8343	13.0832	0.82811
2	C18R	CEP120	4	14.3988	13.0832	1.10056
2	C18R	CEP120	4	14.0584	13.0832	1.07454
2	C18R	CEP120	4	8.84443	13.0832	0.676016
2	C18R	CEP120	4	7.57676	13.0832	0.579122
2	C18R	CEP120	4	9.43085	13.0832	0.720838
2	C18R	CEP120	4	10.4812	13.0832	0.801118
2	C18R	CEP120	4	12.366	13.0832	0.945182
2	C18R	CEP120	4	13.6129	13.0832	1.04049
2	C18R	CEP120	4	11.4567	13.0832	0.875684
2	C18R	CEP120	4	11.9974	13.0832	0.917012
2	C18R	CEP120	4	15.4407	13.0832	1.18019
2	C18R	CEP120	4	17.5759	13.0832	1.3434
2	C18R	CEP120	4	15.2072	13.0832	1.16235
2	C18R	CEP120	4	17.0209	13.0832	1.30098
2	C18R	CEP120	4	11.9581	13.0832	0.914008
2	C18R	CEP120	4	10.9402	13.0832	0.836206
2	C18R	CEP120	4	11.1694	13.0832	0.853722
2	C18R	CEP120	4	6.30399	13.0832	0.481839
2	C18R	CEP120	4	13.2655	13.0832	1.01393
2	C18R	CEP120	4	11.3107	13.0832	0.864522
2	C18R	CEP120	4	14.2463	13.0832	1.08891
2	C18R	CEP120	4	13.8307	13.0832	1.05713
2	C18R	CEP120	4	8.71142	13.0832	0.665849
2	C18R	CEP120	4	6.89636	13.0832	0.527117
2	C18R	CEP120	4	11.3928	13.0832	0.870794
2	C18R	CEP120	4	13.9065	13.0832	1.06293
2	C18R	CEP120	4	8.54972	13.0832	0.653489
2	C18R	CEP120	4	7.61979	13.0832	0.582411
2	C18R	CEP120	4	10.9885	13.0832	0.839895
2	C18R	CEP120	4	9.45728	13.0832	0.722858
2	C18R	CEP120	4	9.17211	13.0832	0.701061
2	C18R	CEP120	4	9.18764	13.0832	0.702248
2	C18R	CEP120	4	12.8516	13.0832	0.9823
2	C18R	CEP120	4	8.45818	13.0832	0.646493
2	C18R	CEP120	4	10.5192	13.0832	0.804024
2	C18R	CEP120	4	7.76878	13.0832	0.593799
2	C18R	CEP120	4	19.5011	13.0832	1.49054
2	C18R	CEP120	4	10.3632	13.0832	0.792101
2	C18R	CEP120	4	16.5616	13.0832	1.26587
2	C18R	CEP120	4	17.7614	13.0832	1.35757
2	C18R	CEP120	4	13.0175	13.0832	0.994978
2	C18R	CEP120	4	17.7192	13.0832	1.35435
2	C18R	CEP120	4	13.7927	13.0832	1.05423
2	C18R	CEP120	4	12.6485	13.0832	0.966773
2	C18R	CEP120	4	13.5319	13.0832	1.0343
2	C18R	CEP120	4	9.24158	13.0832	0.706371
2	C18R	CEP120	4	14.9435	13.0832	1.14219
2	C18R	CEP120	4	13.2693	13.0832	1.01423
2	C18R	CEP120	4	12.6078	13.0832	0.963663
2	C18R	CEP120	4	11.6517	13.0832	0.890585
2	C18R	CEP120	4	15.5453	13.0832	1.18819
2	C18R	CEP120	4	15.3272	13.0832	1.17152
2	C18R	CEP120	4	12.1825	13.0832	0.931159
2	C18R	CEP120	4	9.05982	13.0832	0.692478
2	C18R	CEP120	8	15.7516	13.0832	1.20396
2	C18R	CEP120	8	13.8351	13.0832	1.05747
2	C18R	CEP120	8	8.96588	13.0832	0.685298
2	C18R	CEP120	8	9.0359	13.0832	0.69065
2	C18R	CEP120	8	10.5951	13.0832	0.809824
2	C18R	CEP120	8	13.2814	13.0832	1.01515
2	C18R	CEP120	8	13.6029	13.0832	1.03972
2	C18R	CEP120	8	14.7074	13.0832	1.12414
2	C18R	CEP120	8	11.6203	13.0832	0.888185
2	C18R	CEP120	8	10.9412	13.0832	0.83628
2	C18R	CEP120	8	10.258	13.0832	0.784059
2	C18R	CEP120	8	9.73652	13.0832	0.744201
2	C18R	CEP120	8	8.7996	13.0832	0.672589
2	C18R	CEP120	8	6.19535	13.0832	0.473535
2	C18R	CEP120	8	8.90248	13.0832	0.680452
2	C18R	CEP120	8	11.6678	13.0832	0.891816
2	C18R	CEP120	8	11.002	13.0832	0.84093
2	C18R	CEP120	8	12.2915	13.0832	0.939487
2	C18R	CEP120	8	19.9137	13.0832	1.52209
2	C18R	CEP120	8	23.1407	13.0832	1.76873
2	C18R	CEP120	8	9.62562	13.0832	0.735725
2	C18R	CEP120	8	13.2474	13.0832	1.01255
2	C18R	CEP120	8	10.4638	13.0832	0.79979
2	C18R	CEP120	8	14.731	13.0832	1.12595
2	C18R	CEP120	8	18.5241	13.0832	1.41587
2	C18R	CEP120	8	18.3114	13.0832	1.39962
2	C18R	CEP120	8	13.1656	13.0832	1.0063
2	C18R	CEP120	8	13.5521	13.0832	1.03584
2	C18R	CEP120	8	14.5604	13.0832	1.11291
2	C18R	CEP120	8	16.1565	13.0832	1.23491
2	C18R	CEP120	8	10.5243	13.0832	0.804414
2	C18R	CEP120	8	15.3147	13.0832	1.17056
2	C18R	CEP120	8	10.9733	13.0832	0.83873
2	C18R	CEP120	8	8.46932	13.0832	0.647344
2	C18R	CEP120	8	14.0433	13.0832	1.07338
2	C18R	CEP120	8	12.286	13.0832	0.939067
2	C18R	CEP120	8	11.4681	13.0832	0.876552
2	C18R	CEP120	8	9.74147	13.0832	0.744579
2	C18R	CEP120	8	14.1106	13.0832	1.07853
2	C18R	CEP120	8	13.2146	13.0832	1.01004
2	C18R	CEP120	8	9.78752	13.0832	0.748099
2	C18R	CEP120	8	12.0376	13.0832	0.920078
2	C18R	CEP120	8	11.676	13.0832	0.892445
2	C18R	CEP120	8	9.63714	13.0832	0.736605
2	C18R	CEP120	8	14.8874	13.0832	1.13791
2	C18R	CEP120	8	11.7989	13.0832	0.90184
2	C18R	CEP120	8	14.8717	13.0832	1.13671
2	C18R	CEP120	8	14.3817	13.0832	1.09925
2	C18R	CEP120	8	10.9175	13.0832	0.834467
2	C18R	CEP120	8	13.0736	13.0832	0.999271
2	C18R	CEP120	8	7.20456	13.0832	0.550674
2	C18R	CEP120	8	7.99342	13.0832	0.610969
2	C18R	CEP120	8	14.6658	13.0832	1.12097
2	C18R	CEP120	8	13.3667	13.0832	1.02167
2	C18R	CEP120	8	15.1182	13.0832	1.15554
2	C18R	CEP120	8	12.9525	13.0832	0.990015
2	C18R	CEP120	8	15.3776	13.0832	1.17537
2	C18R	CEP120	8	14.7025	13.0832	1.12377
2	C18R	CEP120	8	18.3553	13.0832	1.40297
2	C18R	CEP120	8	18.7302	13.0832	1.43163
2	C18R	CEP192	0	16.4409	21.5995	0.761168
2	C18R	CEP192	0	19.8178	21.5995	0.91751
2	C18R	CEP192	0	16.4598	21.5995	0.762045
2	C18R	CEP192	0	20.5532	21.5995	0.95156
2	C18R	CEP192	0	30.6097	21.5995	1.41715
2	C18R	CEP192	0	18.9512	21.5995	0.877391
2	C18R	CEP192	0	15.8652	21.5995	0.734516
2	C18R	CEP192	0	24.9716	21.5995	1.15612
2	C18R	CEP192	0	24.44	21.5995	1.13151
2	C18R	CEP192	0	23.4912	21.5995	1.08758
2	C18R	CEP192	0	19.2233	21.5995	0.889989
2	C18R	CEP192	0	19.016	21.5995	0.88039
2	C18R	CEP192	0	18.9776	21.5995	0.878613
2	C18R	CEP192	0	20.5508	21.5995	0.951448
2	C18R	CEP192	0	30.5193	21.5995	1.41296
2	C18R	CEP192	0	25.8905	21.5995	1.19866
2	C18R	CEP192	0	18.0681	21.5995	0.836505
2	C18R	CEP192	0	19.254	21.5995	0.891411
2	C18R	CEP192	0	34.3838	21.5995	1.59188
2	C18R	CEP192	0	20.4837	21.5995	0.94834
2	C18R	CEP192	0	22.6405	21.5995	1.0482
2	C18R	CEP192	0	24.0874	21.5995	1.11518
2	C18R	CEP192	0	22.6001	21.5995	1.04632
2	C18R	CEP192	0	25.1552	21.5995	1.16462
2	C18R	CEP192	0	30.1664	21.5995	1.39662
2	C18R	CEP192	0	33.317	21.5995	1.54249
2	C18R	CEP192	0	24.2117	21.5995	1.12094
2	C18R	CEP192	0	26.4021	21.5995	1.22235
2	C18R	CEP192	0	27.4468	21.5995	1.27071
2	C18R	CEP192	0	25.6006	21.5995	1.18524
2	C18R	CEP192	0	24.9557	21.5995	1.15538
2	C18R	CEP192	0	28.3657	21.5995	1.31326
2	C18R	CEP192	0	24.8155	21.5995	1.14889
2	C18R	CEP192	0	25.8115	21.5995	1.195
2	C18R	CEP192	0	25.8709	21.5995	1.19775
2	C18R	CEP192	0	14.9424	21.5995	0.691793
2	C18R	CEP192	0	15.699	21.5995	0.726822
2	C18R	CEP192	0	19.4876	21.5995	0.902225
2	C18R	CEP192	0	22.8855	21.5995	1.05954
2	C18R	CEP192	0	18.8199	21.5995	0.871309
2	C18R	CEP192	0	19.2074	21.5995	0.889253
2	C18R	CEP192	0	19.3072	21.5995	0.893871
2	C18R	CEP192	0	21.216	21.5995	0.982242
2	C18R	CEP192	0	18.7543	21.5995	0.868272
2	C18R	CEP192	0	15.9698	21.5995	0.739358
2	C18R	CEP192	0	16.2064	21.5995	0.750313
2	C18R	CEP192	0	24.61	21.5995	1.13938
2	C18R	CEP192	0	21.2715	21.5995	0.984813
2	C18R	CEP192	0	22.5957	21.5995	1.04612
2	C18R	CEP192	0	22.048	21.5995	1.02076
2	C18R	CEP192	0	18.4453	21.5995	0.85397
2	C18R	CEP192	0	16.1176	21.5995	0.746202
2	C18R	CEP192	0	14.4562	21.5995	0.669284
2	C18R	CEP192	0	4.25954	21.5995	0.197205
2	C18R	CEP192	0	14.6811	21.5995	0.679698
2	C18R	CEP192	0	21.704	21.5995	1.00484
2	C18R	CEP192	0	26.7009	21.5995	1.23618
2	C18R	CEP192	0	14.5285	21.5995	0.67263
2	C18R	CEP192	0	24.5116	21.5995	1.13482
2	C18R	CEP192	0	16.4996	21.5995	0.763889
2	C18R	CEP192	0	23.2307	21.5995	1.07552
2	C18R	CEP192	4	29.0674	21.5995	1.34574
2	C18R	CEP192	4	21.2399	21.5995	0.983352
2	C18R	CEP192	4	32.4226	21.5995	1.50108
2	C18R	CEP192	4	31.9097	21.5995	1.47733
2	C18R	CEP192	4	31.6706	21.5995	1.46627
2	C18R	CEP192	4	28.7243	21.5995	1.32986
2	C18R	CEP192	4	31.2922	21.5995	1.44875
2	C18R	CEP192	4	19.2787	21.5995	0.892553
2	C18R	CEP192	4	29.0345	21.5995	1.34422
2	C18R	CEP192	4	29.6634	21.5995	1.37333
2	C18R	CEP192	4	21.9911	21.5995	1.01813
2	C18R	CEP192	4	25.2294	21.5995	1.16805
2	C18R	CEP192	4	28.1137	21.5995	1.30159
2	C18R	CEP192	4	22.735	21.5995	1.05257
2	C18R	CEP192	4	21.6903	21.5995	1.0042
2	C18R	CEP192	4	22.7796	21.5995	1.05464
2	C18R	CEP192	4	26.3324	21.5995	1.21912
2	C18R	CEP192	4	20.3735	21.5995	0.943238
2	C18R	CEP192	4	24.392	21.5995	1.12928
2	C18R	CEP192	4	23.6005	21.5995	1.09264
2	C18R	CEP192	4	14.0959	21.5995	0.652601
2	C18R	CEP192	4	12.5907	21.5995	0.582916
2	C18R	CEP192	4	20.358	21.5995	0.942522
2	C18R	CEP192	4	26.2576	21.5995	1.21565
2	C18R	CEP192	4	20.1847	21.5995	0.934496
2	C18R	CEP192	4	19.3171	21.5995	0.89433
2	C18R	CEP192	4	22.9863	21.5995	1.0642
2	C18R	CEP192	4	24.9018	21.5995	1.15289
2	C18R	CEP192	4	21.8421	21.5995	1.01123
2	C18R	CEP192	4	19.9076	21.5995	0.921667
2	C18R	CEP192	4	21.1227	21.5995	0.977925
2	C18R	CEP192	4	17.8507	21.5995	0.826438
2	C18R	CEP192	4	26.3107	21.5995	1.21811
2	C18R	CEP192	4	35.6062	21.5995	1.64847
2	C18R	CEP192	4	22.1634	21.5995	1.0261
2	C18R	CEP192	4	16.7541	21.5995	0.775671
2	C18R	CEP192	4	25.5967	21.5995	1.18506
2	C18R	CEP192	4	37.1856	21.5995	1.72159
2	C18R	CEP192	4	14.9528	21.5995	0.692276
2	C18R	CEP192	4	23.8072	21.5995	1.10221
2	C18R	CEP192	4	19.4713	21.5995	0.901469
2	C18R	CEP192	4	24.2681	21.5995	1.12355
2	C18R	CEP192	4	16.7039	21.5995	0.773344
2	C18R	CEP192	4	23.7233	21.5995	1.09832
2	C18R	CEP192	4	28.0564	21.5995	1.29894
2	C18R	CEP192	4	24.6484	21.5995	1.14115
2	C18R	CEP192	4	34.907	21.5995	1.6161
2	C18R	CEP192	4	33.0916	21.5995	1.53205
2	C18R	CEP192	4	20.6179	21.5995	0.954552
2	C18R	CEP192	4	19.1846	21.5995	0.888196
2	C18R	CEP192	4	23.0228	21.5995	1.0659
2	C18R	CEP192	4	22.9973	21.5995	1.06471
2	C18R	CEP192	4	24.1857	21.5995	1.11973
2	C18R	CEP192	4	19.8353	21.5995	0.918322
2	C18R	CEP192	4	19.2344	21.5995	0.890502
2	C18R	CEP192	4	24.7497	21.5995	1.14585
2	C18R	CEP192	4	22.8585	21.5995	1.05829
2	C18R	CEP192	4	20.3621	21.5995	0.94271
2	C18R	CEP192	4	27.122	21.5995	1.25567
2	C18R	CEP192	4	24.0211	21.5995	1.11211
2	C18R	CEP192	4	25.7293	21.5995	1.1912
2	C18R	CEP192	4	23.0687	21.5995	1.06802
2	C18R	CEP192	8	23.3453	21.5995	1.08083
2	C18R	CEP192	8	22.6009	21.5995	1.04636
2	C18R	CEP192	8	26.0082	21.5995	1.20411
2	C18R	CEP192	8	20.1912	21.5995	0.934798
2	C18R	CEP192	8	23.6931	21.5995	1.09693
2	C18R	CEP192	8	37.7253	21.5995	1.74658
2	C18R	CEP192	8	27.4134	21.5995	1.26916
2	C18R	CEP192	8	23.2716	21.5995	1.07741
2	C18R	CEP192	8	18.1174	21.5995	0.838787
2	C18R	CEP192	8	18.7345	21.5995	0.867358
2	C18R	CEP192	8	22.3	21.5995	1.03243
2	C18R	CEP192	8	23.9245	21.5995	1.10764
2	C18R	CEP192	8	29.0783	21.5995	1.34625
2	C18R	CEP192	8	22.3743	21.5995	1.03587
2	C18R	CEP192	8	24.0632	21.5995	1.11406
2	C18R	CEP192	8	24.2114	21.5995	1.12092
2	C18R	CEP192	8	17.1855	21.5995	0.795645
2	C18R	CEP192	8	23.2749	21.5995	1.07757
2	C18R	CEP192	8	19.0386	21.5995	0.881438
2	C18R	CEP192	8	14.8735	21.5995	0.688605
2	C18R	CEP192	8	19.6389	21.5995	0.90923
2	C18R	CEP192	8	18.6116	21.5995	0.861667
2	C18R	CEP192	8	22.1544	21.5995	1.02569
2	C18R	CEP192	8	22.1313	21.5995	1.02462
2	C18R	CEP192	8	25.343	21.5995	1.17331
2	C18R	CEP192	8	7.43664	21.5995	0.344296
2	C18R	CEP192	8	23.7465	21.5995	1.0994
2	C18R	CEP192	8	20.6964	21.5995	0.958187
2	C18R	CEP192	8	18.9926	21.5995	0.879306
2	C18R	CEP192	8	21.7228	21.5995	1.00571
2	C18R	CEP192	8	18.711	21.5995	0.866268
2	C18R	CEP192	8	21.4535	21.5995	0.993242
2	C18R	CEP192	8	23.7423	21.5995	1.09921
2	C18R	CEP192	8	31.9041	21.5995	1.47708
2	C18R	CEP192	8	19.8846	21.5995	0.920604
2	C18R	CEP192	8	22.9692	21.5995	1.06341
2	C18R	CEP192	8	19.2536	21.5995	0.891391
2	C18R	CEP192	8	21.7356	21.5995	1.0063
2	C18R	CEP192	8	19.8615	21.5995	0.919536
2	C18R	CEP192	8	26.2137	21.5995	1.21363
2	C18R	CEP192	8	19.1873	21.5995	0.888321
2	C18R	CEP192	8	13.1727	21.5995	0.609861
2	C18R	CEP192	8	24.3225	21.5995	1.12607
2	C18R	CEP192	8	24.2167	21.5995	1.12117
2	C18R	CEP192	8	23.8007	21.5995	1.10191
2	C18R	CEP192	8	26.3811	21.5995	1.22138
2	C18R	CEP192	8	18.0171	21.5995	0.834142
2	C18R	CEP192	8	22.721	21.5995	1.05192
2	C18R	CEP192	8	19.5338	21.5995	0.904364
2	C18R	CEP192	8	20.8517	21.5995	0.965378
2	C18R	CEP192	8	18.7807	21.5995	0.869498
2	C18R	CEP192	8	18.7285	21.5995	0.867081
2	C18R	CEP192	8	12.1069	21.5995	0.560516
2	C18R	CEP192	8	18.4952	21.5995	0.856277
2	C18R	CEP192	8	27.5928	21.5995	1.27747
2	C18R	CEP192	8	27.9225	21.5995	1.29274
2	C18R	CEP192	8	24.5313	21.5995	1.13573
2	C18R	CEP192	8	23.4944	21.5995	1.08773
2	C18R	CEP192	8	24.4278	21.5995	1.13094
2	C18R	CEP192	8	23.6121	21.5995	1.09318
2	C18R	CEP192	8	25.8786	21.5995	1.19811
2	C18R	PCNT	0	18.3785	22.4785	0.8176
2	C18R	PCNT	0	22.68	22.4785	1.00896
2	C18R	PCNT	0	17.674	22.4785	0.786262
2	C18R	PCNT	0	20.7653	22.4785	0.923784
2	C18R	PCNT	0	19.8939	22.4785	0.885019
2	C18R	PCNT	0	7.3155	22.4785	0.325443
2	C18R	PCNT	0	33.1535	22.4785	1.47489
2	C18R	PCNT	0	25.8939	22.4785	1.15194
2	C18R	PCNT	0	20.9739	22.4785	0.933063
2	C18R	PCNT	0	15.9122	22.4785	0.707884
2	C18R	PCNT	0	18.1569	22.4785	0.807742
2	C18R	PCNT	0	24.3433	22.4785	1.08296
2	C18R	PCNT	0	21.3231	22.4785	0.948597
2	C18R	PCNT	0	29.9082	22.4785	1.33052
2	C18R	PCNT	0	24.0585	22.4785	1.07029
2	C18R	PCNT	0	16.4464	22.4785	0.731651
2	C18R	PCNT	0	20.8887	22.4785	0.929271
2	C18R	PCNT	0	33.6651	22.4785	1.49766
2	C18R	PCNT	0	17.3	22.4785	0.769624
2	C18R	PCNT	0	22.7779	22.4785	1.01332
2	C18R	PCNT	0	21.3428	22.4785	0.949475
2	C18R	PCNT	0	18.4417	22.4785	0.820415
2	C18R	PCNT	0	31.7625	22.4785	1.41301
2	C18R	PCNT	0	35.05	22.4785	1.55927
2	C18R	PCNT	0	28.3518	22.4785	1.26128
2	C18R	PCNT	0	20.6095	22.4785	0.916853
2	C18R	PCNT	0	44.8159	22.4785	1.99372
2	C18R	PCNT	0	23.3856	22.4785	1.04035
2	C18R	PCNT	0	30.3684	22.4785	1.351
2	C18R	PCNT	0	23.7607	22.4785	1.05704
2	C18R	PCNT	0	37.3603	22.4785	1.66204
2	C18R	PCNT	0	27.3571	22.4785	1.21703
2	C18R	PCNT	0	28.3244	22.4785	1.26006
2	C18R	PCNT	0	36.6625	22.4785	1.631
2	C18R	PCNT	0	14.2651	22.4785	0.634611
2	C18R	PCNT	0	16.8656	22.4785	0.750297
2	C18R	PCNT	0	21.1428	22.4785	0.940577
2	C18R	PCNT	0	26.1408	22.4785	1.16292
2	C18R	PCNT	0	19.361	22.4785	0.861311
2	C18R	PCNT	0	14.1824	22.4785	0.630931
2	C18R	PCNT	0	23.6269	22.4785	1.05109
2	C18R	PCNT	0	25.3574	22.4785	1.12807
2	C18R	PCNT	0	21.4464	22.4785	0.954084
2	C18R	PCNT	0	15.3167	22.4785	0.681393
2	C18R	PCNT	0	16.7725	22.4785	0.746155
2	C18R	PCNT	0	17.367	22.4785	0.772603
2	C18R	PCNT	0	31.5932	22.4785	1.40548
2	C18R	PCNT	0	27.1207	22.4785	1.20652
2	C18R	PCNT	0	28.5185	22.4785	1.2687
2	C18R	PCNT	0	16.1322	22.4785	0.717673
2	C18R	PCNT	0	18.2274	22.4785	0.810879
2	C18R	PCNT	0	16.4989	22.4785	0.733983
2	C18R	PCNT	0	15.3402	22.4785	0.682436
2	C18R	PCNT	0	14.4067	22.4785	0.640909
2	C18R	PCNT	0	15.9831	22.4785	0.711038
2	C18R	PCNT	0	23.3178	22.4785	1.03734
2	C18R	PCNT	0	8.77838	22.4785	0.390522
2	C18R	PCNT	0	25.4808	22.4785	1.13356
2	C18R	PCNT	0	12.8168	22.4785	0.57018
2	C18R	PCNT	0	23.5512	22.4785	1.04772
2	C18R	PCNT	4	40.5047	22.4785	1.80193
2	C18R	PCNT	4	19.6868	22.4785	0.875802
2	C18R	PCNT	4	39.5251	22.4785	1.75835
2	C18R	PCNT	4	33.9348	22.4785	1.50965
2	C18R	PCNT	4	27.0866	22.4785	1.205
2	C18R	PCNT	4	23.9726	22.4785	1.06647
2	C18R	PCNT	4	157.734	22.4785	7.01711
2	C18R	PCNT	4	27.4847	22.4785	1.22271
2	C18R	PCNT	4	35.6769	22.4785	1.58715
2	C18R	PCNT	4	22.1574	22.4785	0.985711
2	C18R	PCNT	4	32.4969	22.4785	1.44569
2	C18R	PCNT	4	34.6681	22.4785	1.54227
2	C18R	PCNT	4	24.6988	22.4785	1.09877
2	C18R	PCNT	4	19.9059	22.4785	0.88555
2	C18R	PCNT	4	19.7697	22.4785	0.87949
2	C18R	PCNT	4	26.4458	22.4785	1.17649
2	C18R	PCNT	4	15.4156	22.4785	0.685793
2	C18R	PCNT	4	27.7087	22.4785	1.23267
2	C18R	PCNT	4	18.7859	22.4785	0.835728
2	C18R	PCNT	4	11.5201	22.4785	0.512491
2	C18R	PCNT	4	8.33616	22.4785	0.370849
2	C18R	PCNT	4	19.057	22.4785	0.847786
2	C18R	PCNT	4	31.1942	22.4785	1.38773
2	C18R	PCNT	4	15.3826	22.4785	0.684324
2	C18R	PCNT	4	23.7041	22.4785	1.05452
2	C18R	PCNT	4	22.8573	22.4785	1.01685
2	C18R	PCNT	4	20.3001	22.4785	0.903088
2	C18R	PCNT	4	24.2685	22.4785	1.07963
2	C18R	PCNT	4	20.2961	22.4785	0.902908
2	C18R	PCNT	4	19.938	22.4785	0.88698
2	C18R	PCNT	4	16.096	22.4785	0.716062
2	C18R	PCNT	4	26.2391	22.4785	1.1673
2	C18R	PCNT	4	37.7415	22.4785	1.679
2	C18R	PCNT	4	27.3727	22.4785	1.21773
2	C18R	PCNT	4	13.8553	22.4785	0.616378
2	C18R	PCNT	4	29.9766	22.4785	1.33356
2	C18R	PCNT	4	48.9348	22.4785	2.17695
2	C18R	PCNT	4	10.5874	22.4785	0.471001
2	C18R	PCNT	4	33.6965	22.4785	1.49905
2	C18R	PCNT	4	17.7897	22.4785	0.791409
2	C18R	PCNT	4	28.7913	22.4785	1.28084
2	C18R	PCNT	4	11.5759	22.4785	0.514976
2	C18R	PCNT	4	26.2871	22.4785	1.16943
2	C18R	PCNT	4	29.1703	22.4785	1.2977
2	C18R	PCNT	4	26.7799	22.4785	1.19136
2	C18R	PCNT	4	32.9098	22.4785	1.46405
2	C18R	PCNT	4	29.3591	22.4785	1.3061
2	C18R	PCNT	4	20.5368	22.4785	0.913616
2	C18R	PCNT	4	18.4008	22.4785	0.818594
2	C18R	PCNT	4	23.148	22.4785	1.02978
2	C18R	PCNT	4	22.4014	22.4785	0.996567
2	C18R	PCNT	4	33.2307	22.4785	1.47833
2	C18R	PCNT	4	26.473	22.4785	1.1777
2	C18R	PCNT	4	22.0146	22.4785	0.979359
2	C18R	PCNT	4	33.9356	22.4785	1.50969
2	C18R	PCNT	4	25.9355	22.4785	1.15379
2	C18R	PCNT	4	33.069	22.4785	1.47114
2	C18R	PCNT	4	39.5494	22.4785	1.75943
2	C18R	PCNT	4	25.4505	22.4785	1.13221
2	C18R	PCNT	4	20.4001	22.4785	0.907536
2	C18R	PCNT	4	20.0028	22.4785	0.889863
2	C18R	PCNT	8	26.6895	22.4785	1.18733
2	C18R	PCNT	8	36.1821	22.4785	1.60963
2	C18R	PCNT	8	22.4981	22.4785	1.00087
2	C18R	PCNT	8	18.1356	22.4785	0.806795
2	C18R	PCNT	8	24.035	22.4785	1.06924
2	C18R	PCNT	8	49.2574	22.4785	2.19131
2	C18R	PCNT	8	29.1606	22.4785	1.29726
2	C18R	PCNT	8	21.0835	22.4785	0.937937
2	C18R	PCNT	8	24.1154	22.4785	1.07282
2	C18R	PCNT	8	25.7313	22.4785	1.1447
2	C18R	PCNT	8	30.4629	22.4785	1.3552
2	C18R	PCNT	8	19.0945	22.4785	0.849452
2	C18R	PCNT	8	30.0021	22.4785	1.3347
2	C18R	PCNT	8	26.626	22.4785	1.18451
2	C18R	PCNT	8	33.8407	22.4785	1.50547
2	C18R	PCNT	8	27.5226	22.4785	1.2244
2	C18R	PCNT	8	14.7827	22.4785	0.657637
2	C18R	PCNT	8	21.6731	22.4785	0.964169
2	C18R	PCNT	8	35.5829	22.4785	1.58297
2	C18R	PCNT	8	20.7147	22.4785	0.921531
2	C18R	PCNT	8	22.5571	22.4785	1.0035
2	C18R	PCNT	8	16.788	22.4785	0.746847
2	C18R	PCNT	8	24.4466	22.4785	1.08755
2	C18R	PCNT	8	19.2072	22.4785	0.854467
2	C18R	PCNT	8	28.2209	22.4785	1.25546
2	C18R	PCNT	8	24.6899	22.4785	1.09838
2	C18R	PCNT	8	27.3226	22.4785	1.2155
2	C18R	PCNT	8	21.5521	22.4785	0.958787
2	C18R	PCNT	8	31.894	22.4785	1.41886
2	C18R	PCNT	8	27.0981	22.4785	1.20551
2	C18R	PCNT	8	18.95	22.4785	0.843024
2	C18R	PCNT	8	27.4032	22.4785	1.21908
2	C18R	PCNT	8	34.3828	22.4785	1.52958
2	C18R	PCNT	8	13.1159	22.4785	0.583487
2	C18R	PCNT	8	29.0821	22.4785	1.29377
2	C18R	PCNT	8	19.6465	22.4785	0.874011
2	C18R	PCNT	8	19.5333	22.4785	0.868977
2	C18R	PCNT	8	16.4856	22.4785	0.733393
2	C18R	PCNT	8	33.3661	22.4785	1.48435
2	C18R	PCNT	8	22.8167	22.4785	1.01504
2	C18R	PCNT	8	9.72448	22.4785	0.432612
2	C18R	PCNT	8	24.139	22.4785	1.07387
2	C18R	PCNT	8	27.7862	22.4785	1.23612
2	C18R	PCNT	8	24.5814	22.4785	1.09355
2	C18R	PCNT	8	28.5419	22.4785	1.26974
2	C18R	PCNT	8	28.7296	22.4785	1.27809
2	C18R	PCNT	8	30.5332	22.4785	1.35833
2	C18R	PCNT	8	19.4739	22.4785	0.866334
2	C18R	PCNT	8	22.4119	22.4785	0.997037
2	C18R	PCNT	8	25.2105	22.4785	1.12154
2	C18R	PCNT	8	21.5188	22.4785	0.957302
2	C18R	PCNT	8	10.1387	22.4785	0.451038
2	C18R	PCNT	8	13.6944	22.4785	0.609222
2	C18R	PCNT	8	24.9074	22.4785	1.10805
2	C18R	PCNT	8	42.4892	22.4785	1.89021
2	C18R	PCNT	8	28.7532	22.4785	1.27914
2	C18R	PCNT	8	20.5501	22.4785	0.914209
2	C18R	PCNT	8	19.5428	22.4785	0.8694
2	C18R	PCNT	8	27.913	22.4785	1.24176
2	C18R	PCNT	8	31.1241	22.4785	1.38461
2	WT	CEP120	0	13.1886	12.8962	1.02268
2	WT	CEP120	0	8.44268	12.8962	0.654666
2	WT	CEP120	0	19.9332	12.8962	1.54567
2	WT	CEP120	0	16.4541	12.8962	1.27589
2	WT	CEP120	0	10.7351	12.8962	0.832425
2	WT	CEP120	0	11.3274	12.8962	0.878358
2	WT	CEP120	0	9.51203	12.8962	0.737586
2	WT	CEP120	0	14.0493	12.8962	1.08941
2	WT	CEP120	0	15.5316	12.8962	1.20436
2	WT	CEP120	0	14.9114	12.8962	1.15627
2	WT	CEP120	0	17.1308	12.8962	1.32837
2	WT	CEP120	0	19.151	12.8962	1.48502
2	WT	CEP120	0	18.3998	12.8962	1.42676
2	WT	CEP120	0	21.1812	12.8962	1.64244
2	WT	CEP120	0	10.1345	12.8962	0.785856
2	WT	CEP120	0	10.5277	12.8962	0.816341
2	WT	CEP120	0	13.3312	12.8962	1.03373
2	WT	CEP120	0	14.0396	12.8962	1.08866
2	WT	CEP120	0	10.7412	12.8962	0.832902
2	WT	CEP120	0	12.3671	12.8962	0.958972
2	WT	CEP120	0	9.8461	12.8962	0.763491
2	WT	CEP120	0	12.6515	12.8962	0.981025
2	WT	CEP120	0	10.1699	12.8962	0.788598
2	WT	CEP120	0	9.44085	12.8962	0.732066
2	WT	CEP120	0	12.389	12.8962	0.96067
2	WT	CEP120	0	8.39089	12.8962	0.65065
2	WT	CEP120	0	12.1673	12.8962	0.943483
2	WT	CEP120	0	14.1104	12.8962	1.09416
2	WT	CEP120	0	13.2672	12.8962	1.02877
2	WT	CEP120	0	14.0725	12.8962	1.09121
2	WT	CEP120	0	10.4864	12.8962	0.813144
2	WT	CEP120	0	12.0118	12.8962	0.931422
2	WT	CEP120	0	17.944	12.8962	1.39142
2	WT	CEP120	0	14.0122	12.8962	1.08654
2	WT	CEP120	0	9.40267	12.8962	0.729106
2	WT	CEP120	0	18.4116	12.8962	1.42768
2	WT	CEP120	0	9.72515	12.8962	0.754112
2	WT	CEP120	0	5.82226	12.8962	0.451473
2	WT	CEP120	0	9.8201	12.8962	0.761474
2	WT	CEP120	0	13.6133	12.8962	1.05561
2	WT	CEP120	0	11.1998	12.8962	0.868459
2	WT	CEP120	0	9.08675	12.8962	0.704609
2	WT	CEP120	0	14.4301	12.8962	1.11894
2	WT	CEP120	0	14.022	12.8962	1.0873
2	WT	CEP120	0	15.6524	12.8962	1.21372
2	WT	CEP120	0	11.6627	12.8962	0.904354
2	WT	CEP120	0	14.3339	12.8962	1.11148
2	WT	CEP120	0	9.84407	12.8962	0.763333
2	WT	CEP120	0	17.3547	12.8962	1.34573
2	WT	CEP120	0	9.72267	12.8962	0.753919
2	WT	CEP120	0	10.947	12.8962	0.848855
2	WT	CEP120	0	6.72775	12.8962	0.521686
2	WT	CEP120	0	8.76869	12.8962	0.679946
2	WT	CEP120	0	16.4828	12.8962	1.27812
2	WT	CEP120	0	12.1556	12.8962	0.942577
2	WT	CEP120	0	14.9416	12.8962	1.1586
2	WT	CEP120	0	20.8136	12.8962	1.61394
2	WT	CEP120	0	19.0276	12.8962	1.47544
2	WT	CEP120	0	9.52418	12.8962	0.738528
2	WT	CEP120	0	8.22736	12.8962	0.63797
2	WT	CEP120	4	10.3235	12.8962	0.800508
2	WT	CEP120	4	10.9241	12.8962	0.847079
2	WT	CEP120	4	11.1798	12.8962	0.86691
2	WT	CEP120	4	13.2267	12.8962	1.02563
2	WT	CEP120	4	10.2416	12.8962	0.794156
2	WT	CEP120	4	10.685	12.8962	0.828539
2	WT	CEP120	4	12.1424	12.8962	0.94155
2	WT	CEP120	4	9.0294	12.8962	0.700162
2	WT	CEP120	4	10.4237	12.8962	0.808281
2	WT	CEP120	4	7.95946	12.8962	0.617196
2	WT	CEP120	4	10.4006	12.8962	0.806485
2	WT	CEP120	4	12.4206	12.8962	0.963123
2	WT	CEP120	4	9.13059	12.8962	0.708008
2	WT	CEP120	4	7.51318	12.8962	0.58259
2	WT	CEP120	4	14.3781	12.8962	1.11491
2	WT	CEP120	4	10.574	12.8962	0.819936
2	WT	CEP120	4	12.5557	12.8962	0.973596
2	WT	CEP120	4	15.1427	12.8962	1.1742
2	WT	CEP120	4	10.9109	12.8962	0.846055
2	WT	CEP120	4	12.1188	12.8962	0.939722
2	WT	CEP120	4	9.19759	12.8962	0.713204
2	WT	CEP120	4	6.55863	12.8962	0.508572
2	WT	CEP120	4	10.3508	12.8962	0.802628
2	WT	CEP120	4	9.02129	12.8962	0.699533
2	WT	CEP120	4	12.9467	12.8962	1.00392
2	WT	CEP120	4	10.2874	12.8962	0.79771
2	WT	CEP120	4	18.1632	12.8962	1.40842
2	WT	CEP120	4	16.0812	12.8962	1.24697
2	WT	CEP120	4	14.2168	12.8962	1.1024
2	WT	CEP120	4	9.52494	12.8962	0.738587
2	WT	CEP120	4	16.2347	12.8962	1.25888
2	WT	CEP120	4	16.006	12.8962	1.24114
2	WT	CEP120	4	14.3639	12.8962	1.11381
2	WT	CEP120	4	18.6323	12.8962	1.4448
2	WT	CEP120	4	9.30448	12.8962	0.721492
2	WT	CEP120	4	9.91017	12.8962	0.768459
2	WT	CEP120	4	8.93802	12.8962	0.693076
2	WT	CEP120	4	10.5556	12.8962	0.818507
2	WT	CEP120	4	12.2628	12.8962	0.950886
2	WT	CEP120	4	8.74078	12.8962	0.677781
2	WT	CEP120	4	14.7001	12.8962	1.13988
2	WT	CEP120	4	12.2557	12.8962	0.950337
2	WT	CEP120	4	13.7134	12.8962	1.06337
2	WT	CEP120	4	14.1389	12.8962	1.09637
2	WT	CEP120	4	12.0936	12.8962	0.937766
2	WT	CEP120	4	14.1322	12.8962	1.09584
2	WT	CEP120	4	15.9484	12.8962	1.23668
2	WT	CEP120	4	15.267	12.8962	1.18384
2	WT	CEP120	4	7.10477	12.8962	0.550921
2	WT	CEP120	4	11.4585	12.8962	0.888517
2	WT	CEP120	4	16.1957	12.8962	1.25585
2	WT	CEP120	4	14.404	12.8962	1.11692
2	WT	CEP120	4	13.9506	12.8962	1.08177
2	WT	CEP120	4	11.781	12.8962	0.91353
2	WT	CEP120	4	13.0233	12.8962	1.00986
2	WT	CEP120	4	12.8083	12.8962	0.993187
2	WT	CEP120	4	12.5243	12.8962	0.971163
2	WT	CEP120	4	11.0429	12.8962	0.856291
2	WT	CEP120	4	12.3446	12.8962	0.95723
2	WT	CEP120	4	10.558	12.8962	0.81869
2	WT	CEP120	8	9.48206	12.8962	0.735262
2	WT	CEP120	8	10.0883	12.8962	0.782273
2	WT	CEP120	8	11.566	12.8962	0.896859
2	WT	CEP120	8	10.6025	12.8962	0.822144
2	WT	CEP120	8	14.7866	12.8962	1.14659
2	WT	CEP120	8	15.2581	12.8962	1.18315
2	WT	CEP120	8	12.0997	12.8962	0.938241
2	WT	CEP120	8	17.8495	12.8962	1.3841
2	WT	CEP120	8	11.6891	12.8962	0.906405
2	WT	CEP120	8	12.4778	12.8962	0.967556
2	WT	CEP120	8	11.733	12.8962	0.909803
2	WT	CEP120	8	12.2186	12.8962	0.947464
2	WT	CEP120	8	10.797	12.8962	0.837223
2	WT	CEP120	8	11.4441	12.8962	0.887401
2	WT	CEP120	8	7.13594	12.8962	0.553338
2	WT	CEP120	8	10.7955	12.8962	0.837111
2	WT	CEP120	8	13.2512	12.8962	1.02753
2	WT	CEP120	8	14.9654	12.8962	1.16045
2	WT	CEP120	8	15.0624	12.8962	1.16797
2	WT	CEP120	8	16.9078	12.8962	1.31107
2	WT	CEP120	8	10.0449	12.8962	0.778903
2	WT	CEP120	8	13.5619	12.8962	1.05162
2	WT	CEP120	8	11.0854	12.8962	0.859591
2	WT	CEP120	8	9.78921	12.8962	0.759079
2	WT	CEP120	8	8.18778	12.8962	0.6349
2	WT	CEP120	8	6.23366	12.8962	0.483373
2	WT	CEP120	8	10.4498	12.8962	0.810303
2	WT	CEP120	8	13.6575	12.8962	1.05903
2	WT	CEP120	8	9.41567	12.8962	0.730114
2	WT	CEP120	8	9.47187	12.8962	0.734472
2	WT	CEP120	8	6.90282	12.8962	0.535261
2	WT	CEP120	8	8.9044	12.8962	0.690469
2	WT	CEP120	8	7.24268	12.8962	0.561615
2	WT	CEP120	8	10.2455	12.8962	0.794458
2	WT	CEP120	8	11.9459	12.8962	0.926311
2	WT	CEP120	8	11.2528	12.8962	0.872567
2	WT	CEP120	8	13.6911	12.8962	1.06164
2	WT	CEP120	8	11.3142	12.8962	0.877332
2	WT	CEP120	8	5.85173	12.8962	0.453757
2	WT	CEP120	8	9.26571	12.8962	0.718485
2	WT	CEP120	8	10.8044	12.8962	0.837798
2	WT	CEP120	8	10.5843	12.8962	0.820736
2	WT	CEP120	8	15.6855	12.8962	1.21629
2	WT	CEP120	8	16.5227	12.8962	1.28121
2	WT	CEP120	8	8.62702	12.8962	0.668961
2	WT	CEP120	8	7.71983	12.8962	0.598614
2	WT	CEP120	8	8.82081	12.8962	0.683987
2	WT	CEP120	8	7.23372	12.8962	0.560921
2	WT	CEP120	8	8.03111	12.8962	0.622752
2	WT	CEP120	8	9.06545	12.8962	0.702957
2	WT	CEP120	8	12.5734	12.8962	0.974974
2	WT	CEP120	8	14.362	12.8962	1.11367
2	WT	CEP120	8	8.98227	12.8962	0.696507
2	WT	CEP120	8	9.76345	12.8962	0.757082
2	WT	CEP120	8	12.1622	12.8962	0.943083
2	WT	CEP120	8	11.0029	12.8962	0.853193
2	WT	CEP120	8	10.5066	12.8962	0.814707
2	WT	CEP120	8	10.0867	12.8962	0.782151
2	WT	CEP120	8	12.1012	12.8962	0.938353
2	WT	CEP120	8	12.1307	12.8962	0.940641
2	WT	CEP192	0	45.368	23.8617	1.90129
2	WT	CEP192	0	24.917	23.8617	1.04423
2	WT	CEP192	0	19.6516	23.8617	0.823561
2	WT	CEP192	0	22.5997	23.8617	0.947112
2	WT	CEP192	0	28.7013	23.8617	1.20282
2	WT	CEP192	0	18.8242	23.8617	0.788888
2	WT	CEP192	0	23.0179	23.8617	0.964639
2	WT	CEP192	0	26.3554	23.8617	1.10451
2	WT	CEP192	0	22.7955	23.8617	0.955316
2	WT	CEP192	0	25.4027	23.8617	1.06458
2	WT	CEP192	0	27.9318	23.8617	1.17057
2	WT	CEP192	0	40.6809	23.8617	1.70486
2	WT	CEP192	0	25.7008	23.8617	1.07707
2	WT	CEP192	0	25.9086	23.8617	1.08578
2	WT	CEP192	0	19.3066	23.8617	0.809105
2	WT	CEP192	0	17.6181	23.8617	0.738344
2	WT	CEP192	0	25.7762	23.8617	1.08023
2	WT	CEP192	0	25.638	23.8617	1.07444
2	WT	CEP192	0	21.5968	23.8617	0.90508
2	WT	CEP192	0	29.3756	23.8617	1.23108
2	WT	CEP192	0	18.5154	23.8617	0.775944
2	WT	CEP192	0	21.1925	23.8617	0.88814
2	WT	CEP192	0	20.4427	23.8617	0.856715
2	WT	CEP192	0	24.8778	23.8617	1.04258
2	WT	CEP192	0	22.8363	23.8617	0.957028
2	WT	CEP192	0	27.4385	23.8617	1.1499
2	WT	CEP192	0	21.2838	23.8617	0.891965
2	WT	CEP192	0	17.9593	23.8617	0.75264
2	WT	CEP192	0	27.7634	23.8617	1.16351
2	WT	CEP192	0	22.8961	23.8617	0.959534
2	WT	CEP192	0	20.0191	23.8617	0.838961
2	WT	CEP192	0	25.4228	23.8617	1.06542
2	WT	CEP192	0	38.6616	23.8617	1.62024
2	WT	CEP192	0	24.8469	23.8617	1.04129
2	WT	CEP192	0	16.2008	23.8617	0.678947
2	WT	CEP192	0	23.2864	23.8617	0.975889
2	WT	CEP192	0	16.2246	23.8617	0.679944
2	WT	CEP192	0	16.9847	23.8617	0.711798
2	WT	CEP192	0	19.0954	23.8617	0.800252
2	WT	CEP192	0	23.3157	23.8617	0.977118
2	WT	CEP192	0	21.5989	23.8617	0.905171
2	WT	CEP192	0	21.945	23.8617	0.919675
2	WT	CEP192	0	28.5065	23.8617	1.19466
2	WT	CEP192	0	32.5117	23.8617	1.36251
2	WT	CEP192	0	21.8137	23.8617	0.91417
2	WT	CEP192	0	23.8021	23.8617	0.997501
2	WT	CEP192	0	22.3323	23.8617	0.935906
2	WT	CEP192	0	30.8548	23.8617	1.29307
2	WT	CEP192	0	31.1062	23.8617	1.3036
2	WT	CEP192	0	20.0695	23.8617	0.841076
2	WT	CEP192	0	33.3058	23.8617	1.39579
2	WT	CEP192	0	23.4305	23.8617	0.981929
2	WT	CEP192	0	16.4539	23.8617	0.689551
2	WT	CEP192	0	17.9939	23.8617	0.754093
2	WT	CEP192	0	17.6973	23.8617	0.741662
2	WT	CEP192	0	17.7724	23.8617	0.744806
2	WT	CEP192	0	15.8793	23.8617	0.665471
2	WT	CEP192	0	16.8604	23.8617	0.70659
2	WT	CEP192	0	20.1708	23.8617	0.84532
2	WT	CEP192	0	31.1671	23.8617	1.30616
2	WT	CEP192	4	15.8503	23.8617	0.664258
2	WT	CEP192	4	22.6358	23.8617	0.948625
2	WT	CEP192	4	16.8551	23.8617	0.706367
2	WT	CEP192	4	17.2477	23.8617	0.722818
2	WT	CEP192	4	14.1165	23.8617	0.591597
2	WT	CEP192	4	17.9552	23.8617	0.75247
2	WT	CEP192	4	17.9408	23.8617	0.751864
2	WT	CEP192	4	17.3252	23.8617	0.726065
2	WT	CEP192	4	12.2341	23.8617	0.512709
2	WT	CEP192	4	15.878	23.8617	0.665416
2	WT	CEP192	4	17.9054	23.8617	0.75038
2	WT	CEP192	4	16.3602	23.8617	0.685626
2	WT	CEP192	4	15.1173	23.8617	0.633538
2	WT	CEP192	4	15.0716	23.8617	0.631624
2	WT	CEP192	4	20.6803	23.8617	0.866674
2	WT	CEP192	4	14.6052	23.8617	0.612075
2	WT	CEP192	4	16.9512	23.8617	0.710395
2	WT	CEP192	4	28.213	23.8617	1.18235
2	WT	CEP192	4	21.6295	23.8617	0.906453
2	WT	CEP192	4	23.9239	23.8617	1.0026
2	WT	CEP192	4	15.4484	23.8617	0.647414
2	WT	CEP192	4	15.1805	23.8617	0.636186
2	WT	CEP192	4	20.4204	23.8617	0.85578
2	WT	CEP192	4	14.7569	23.8617	0.618434
2	WT	CEP192	4	16.9422	23.8617	0.710015
2	WT	CEP192	4	15.5779	23.8617	0.652839
2	WT	CEP192	4	15.8475	23.8617	0.664139
2	WT	CEP192	4	12.3121	23.8617	0.515977
2	WT	CEP192	4	20.1696	23.8617	0.845272
2	WT	CEP192	4	14.8704	23.8617	0.623192
2	WT	CEP192	4	9.65719	23.8617	0.404715
2	WT	CEP192	4	9.99716	23.8617	0.418962
2	WT	CEP192	4	15.8974	23.8617	0.66623
2	WT	CEP192	4	25.8845	23.8617	1.08477
2	WT	CEP192	4	18.9594	23.8617	0.794551
2	WT	CEP192	4	21.9025	23.8617	0.917892
2	WT	CEP192	4	11.4034	23.8617	0.477897
2	WT	CEP192	4	13.2705	23.8617	0.556143
2	WT	CEP192	4	17.0174	23.8617	0.713169
2	WT	CEP192	4	19.3821	23.8617	0.812266
2	WT	CEP192	4	26.2674	23.8617	1.10082
2	WT	CEP192	4	22.0827	23.8617	0.925443
2	WT	CEP192	4	15.0302	23.8617	0.629888
2	WT	CEP192	4	15.701	23.8617	0.657998
2	WT	CEP192	4	17.5491	23.8617	0.735451
2	WT	CEP192	4	19.9275	23.8617	0.835126
2	WT	CEP192	4	25.386	23.8617	1.06388
2	WT	CEP192	4	19.9755	23.8617	0.837134
2	WT	CEP192	4	12.4344	23.8617	0.521102
2	WT	CEP192	4	12.5295	23.8617	0.525088
2	WT	CEP192	4	29.7309	23.8617	1.24597
2	WT	CEP192	4	25.1496	23.8617	1.05397
2	WT	CEP192	4	24.854	23.8617	1.04158
2	WT	CEP192	4	22.9404	23.8617	0.961389
2	WT	CEP192	4	24.481	23.8617	1.02595
2	WT	CEP192	4	22.0071	23.8617	0.922278
2	WT	CEP192	4	15.2996	23.8617	0.641179
2	WT	CEP192	4	17.4811	23.8617	0.732602
2	WT	CEP192	4	8.17774	23.8617	0.342714
2	WT	CEP192	4	7.49851	23.8617	0.314249
2	WT	CEP192	8	16.9345	23.8617	0.709695
2	WT	CEP192	8	17.7066	23.8617	0.742049
2	WT	CEP192	8	17.1369	23.8617	0.718175
2	WT	CEP192	8	18.5343	23.8617	0.776736
2	WT	CEP192	8	18.4392	23.8617	0.772751
2	WT	CEP192	8	24.4394	23.8617	1.02421
2	WT	CEP192	8	14.2435	23.8617	0.596917
2	WT	CEP192	8	17.8277	23.8617	0.747124
2	WT	CEP192	8	20.0368	23.8617	0.839704
2	WT	CEP192	8	20.7573	23.8617	0.8699
2	WT	CEP192	8	13.6186	23.8617	0.570732
2	WT	CEP192	8	16.5202	23.8617	0.692331
2	WT	CEP192	8	13.3697	23.8617	0.560298
2	WT	CEP192	8	16.4863	23.8617	0.690909
2	WT	CEP192	8	8.87445	23.8617	0.371912
2	WT	CEP192	8	12.0629	23.8617	0.505534
2	WT	CEP192	8	16.3716	23.8617	0.686103
2	WT	CEP192	8	20.733	23.8617	0.868881
2	WT	CEP192	8	19.6848	23.8617	0.824952
2	WT	CEP192	8	21.5781	23.8617	0.904297
2	WT	CEP192	8	18.8906	23.8617	0.791669
2	WT	CEP192	8	26.3307	23.8617	1.10347
2	WT	CEP192	8	19.5376	23.8617	0.818783
2	WT	CEP192	8	16.6777	23.8617	0.698931
2	WT	CEP192	8	11.9334	23.8617	0.500105
2	WT	CEP192	8	14.8597	23.8617	0.622743
2	WT	CEP192	8	12.5211	23.8617	0.524738
2	WT	CEP192	8	18.2126	23.8617	0.763258
2	WT	CEP192	8	16.1312	23.8617	0.676029
2	WT	CEP192	8	15.7075	23.8617	0.65827
2	WT	CEP192	8	15.2164	23.8617	0.637693
2	WT	CEP192	8	8.52712	23.8617	0.357356
2	WT	CEP192	8	16.1436	23.8617	0.676548
2	WT	CEP192	8	12.2714	23.8617	0.514271
2	WT	CEP192	8	13.0986	23.8617	0.548938
2	WT	CEP192	8	10.9978	23.8617	0.460895
2	WT	CEP192	8	13.2624	23.8617	0.555801
2	WT	CEP192	8	11.0771	23.8617	0.464221
2	WT	CEP192	8	10.9315	23.8617	0.45812
2	WT	CEP192	8	11.1733	23.8617	0.468251
2	WT	CEP192	8	17.2674	23.8617	0.723645
2	WT	CEP192	8	15.6135	23.8617	0.654331
2	WT	CEP192	8	19.4002	23.8617	0.813024
2	WT	CEP192	8	20.2752	23.8617	0.849694
2	WT	CEP192	8	12.4151	23.8617	0.520295
2	WT	CEP192	8	11.9585	23.8617	0.50116
2	WT	CEP192	8	15.7956	23.8617	0.661964
2	WT	CEP192	8	17.2168	23.8617	0.721523
2	WT	CEP192	8	9.54572	23.8617	0.400043
2	WT	CEP192	8	12.7272	23.8617	0.533374
2	WT	CEP192	8	14.0164	23.8617	0.587403
2	WT	CEP192	8	31.2829	23.8617	1.31101
2	WT	CEP192	8	11.6321	23.8617	0.48748
2	WT	CEP192	8	11.6418	23.8617	0.487886
2	WT	CEP192	8	15.4705	23.8617	0.648339
2	WT	CEP192	8	17.8316	23.8617	0.747288
2	WT	CEP192	8	14.3376	23.8617	0.600862
2	WT	CEP192	8	13.4475	23.8617	0.563562
2	WT	CEP192	8	18.2459	23.8617	0.764652
2	WT	CEP192	8	23.2168	23.8617	0.972974
2	WT	PCNT	0	40.7703	25.849	1.57725
2	WT	PCNT	0	25.0287	25.849	0.968264
2	WT	PCNT	0	24.6403	25.849	0.953238
2	WT	PCNT	0	27.5222	25.849	1.06473
2	WT	PCNT	0	48.7213	25.849	1.88484
2	WT	PCNT	0	17.2134	25.849	0.665921
2	WT	PCNT	0	35.1084	25.849	1.35821
2	WT	PCNT	0	34.739	25.849	1.34392
2	WT	PCNT	0	19.1285	25.849	0.740006
2	WT	PCNT	0	29.1241	25.849	1.1267
2	WT	PCNT	0	22.8726	25.849	0.884852
2	WT	PCNT	0	47.5805	25.849	1.84071
2	WT	PCNT	0	33.5471	25.849	1.29781
2	WT	PCNT	0	31.0627	25.849	1.2017
2	WT	PCNT	0	17.5522	25.849	0.679029
2	WT	PCNT	0	17.9654	25.849	0.695011
2	WT	PCNT	0	31.4736	25.849	1.21759
2	WT	PCNT	0	25.0102	25.849	0.967549
2	WT	PCNT	0	23.2112	25.849	0.897952
2	WT	PCNT	0	27.1467	25.849	1.0502
2	WT	PCNT	0	15.1272	25.849	0.585213
2	WT	PCNT	0	19.3999	25.849	0.750507
2	WT	PCNT	0	37.5868	25.849	1.45409
2	WT	PCNT	0	20.5462	25.849	0.794852
2	WT	PCNT	0	20.9124	25.849	0.809019
2	WT	PCNT	0	37.1816	25.849	1.43841
2	WT	PCNT	0	22.7324	25.849	0.879431
2	WT	PCNT	0	18.9234	25.849	0.732072
2	WT	PCNT	0	19.634	25.849	0.759563
2	WT	PCNT	0	15.0852	25.849	0.583588
2	WT	PCNT	0	17.1522	25.849	0.663554
2	WT	PCNT	0	22.0617	25.849	0.853482
2	WT	PCNT	0	49.5269	25.849	1.91601
2	WT	PCNT	0	37.7517	25.849	1.46047
2	WT	PCNT	0	24.8204	25.849	0.960206
2	WT	PCNT	0	27.7544	25.849	1.07371
2	WT	PCNT	0	14.5678	25.849	0.563572
2	WT	PCNT	0	18.1402	25.849	0.701775
2	WT	PCNT	0	21.9289	25.849	0.848347
2	WT	PCNT	0	23.893	25.849	0.924328
2	WT	PCNT	0	22.2167	25.849	0.859478
2	WT	PCNT	0	23.9612	25.849	0.926967
2	WT	PCNT	0	23.8299	25.849	0.921887
2	WT	PCNT	0	27.4539	25.849	1.06209
2	WT	PCNT	0	15.9591	25.849	0.617398
2	WT	PCNT	0	23.4303	25.849	0.90643
2	WT	PCNT	0	41.1401	25.849	1.59155
2	WT	PCNT	0	31.7885	25.849	1.22977
2	WT	PCNT	0	34.0565	25.849	1.31752
2	WT	PCNT	0	27.6879	25.849	1.07114
2	WT	PCNT	0	25.4252	25.849	0.983603
2	WT	PCNT	0	24.9762	25.849	0.966232
2	WT	PCNT	0	17.6454	25.849	0.682634
2	WT	PCNT	0	16.5122	25.849	0.638793
2	WT	PCNT	0	20.8078	25.849	0.804973
2	WT	PCNT	0	18.2628	25.849	0.706519
2	WT	PCNT	0	18.8869	25.849	0.730661
2	WT	PCNT	0	19.3362	25.849	0.748045
2	WT	PCNT	0	14.5177	25.849	0.561633
2	WT	PCNT	0	38.9032	25.849	1.50501
2	WT	PCNT	4	10.3591	25.849	0.400755
2	WT	PCNT	4	21.0622	25.849	0.814814
2	WT	PCNT	4	14.8266	25.849	0.573583
2	WT	PCNT	4	14.5882	25.849	0.564363
2	WT	PCNT	4	12.1604	25.849	0.470438
2	WT	PCNT	4	15.829	25.849	0.612363
2	WT	PCNT	4	11.9055	25.849	0.460579
2	WT	PCNT	4	11.1082	25.849	0.429734
2	WT	PCNT	4	10.8826	25.849	0.421006
2	WT	PCNT	4	16.9501	25.849	0.655733
2	WT	PCNT	4	13.8498	25.849	0.535796
2	WT	PCNT	4	15.4868	25.849	0.599125
2	WT	PCNT	4	15.1769	25.849	0.587135
2	WT	PCNT	4	16.1215	25.849	0.623678
2	WT	PCNT	4	20.3364	25.849	0.786738
2	WT	PCNT	4	17.2114	25.849	0.665842
2	WT	PCNT	4	11.5863	25.849	0.448231
2	WT	PCNT	4	31.1818	25.849	1.20631
2	WT	PCNT	4	18.6473	25.849	0.721392
2	WT	PCNT	4	21.2623	25.849	0.822556
2	WT	PCNT	4	10.4829	25.849	0.405542
2	WT	PCNT	4	12.5554	25.849	0.485721
2	WT	PCNT	4	15.8349	25.849	0.61259
2	WT	PCNT	4	10.574	25.849	0.409069
2	WT	PCNT	4	16.6261	25.849	0.643199
2	WT	PCNT	4	13.048	25.849	0.504777
2	WT	PCNT	4	17.3191	25.849	0.670009
2	WT	PCNT	4	12.3915	25.849	0.479381
2	WT	PCNT	4	16.2359	25.849	0.628104
2	WT	PCNT	4	9.01485	25.849	0.34875
2	WT	PCNT	4	1.37488	25.849	0.053189
2	WT	PCNT	4	1.82173	25.849	0.0704757
2	WT	PCNT	4	14.1211	25.849	0.546292
2	WT	PCNT	4	25.9459	25.849	1.00375
2	WT	PCNT	4	13.9535	25.849	0.539808
2	WT	PCNT	4	17.0437	25.849	0.659355
2	WT	PCNT	4	10.3706	25.849	0.4012
2	WT	PCNT	4	11.9283	25.849	0.461459
2	WT	PCNT	4	13.6853	25.849	0.52943
2	WT	PCNT	4	17.7825	25.849	0.687937
2	WT	PCNT	4	24.1913	25.849	0.935869
2	WT	PCNT	4	19.7132	25.849	0.762628
2	WT	PCNT	4	15.8508	25.849	0.613208
2	WT	PCNT	4	20.2065	25.849	0.781713
2	WT	PCNT	4	19.0143	25.849	0.735591
2	WT	PCNT	4	20.4141	25.849	0.789744
2	WT	PCNT	4	26.4419	25.849	1.02293
2	WT	PCNT	4	18.428	25.849	0.71291
2	WT	PCNT	4	12.0749	25.849	0.467133
2	WT	PCNT	4	13.6502	25.849	0.528076
2	WT	PCNT	4	26.816	25.849	1.03741
2	WT	PCNT	4	20.1408	25.849	0.779169
2	WT	PCNT	4	19.7031	25.849	0.762236
2	WT	PCNT	4	16.6267	25.849	0.643225
2	WT	PCNT	4	22.7176	25.849	0.878856
2	WT	PCNT	4	19.2434	25.849	0.744454
2	WT	PCNT	4	13.8977	25.849	0.537648
2	WT	PCNT	4	17.9959	25.849	0.696192
2	WT	PCNT	4	8.07036	25.849	0.312211
2	WT	PCNT	4	6.60031	25.849	0.255341
2	WT	PCNT	8	16.5413	25.849	0.63992
2	WT	PCNT	8	14.7231	25.849	0.569579
2	WT	PCNT	8	14.6737	25.849	0.567669
2	WT	PCNT	8	16.2	25.849	0.626718
2	WT	PCNT	8	14.6869	25.849	0.568179
2	WT	PCNT	8	17.5631	25.849	0.679448
2	WT	PCNT	8	13.3568	25.849	0.516722
2	WT	PCNT	8	26.6369	25.849	1.03048
2	WT	PCNT	8	16.7438	25.849	0.647752
2	WT	PCNT	8	19.9403	25.849	0.771415
2	WT	PCNT	8	10.8269	25.849	0.41885
2	WT	PCNT	8	12.1192	25.849	0.468845
2	WT	PCNT	8	14.0229	25.849	0.542491
2	WT	PCNT	8	17.7855	25.849	0.688053
2	WT	PCNT	8	7.68038	25.849	0.297125
2	WT	PCNT	8	15.0548	25.849	0.582412
2	WT	PCNT	8	16.5559	25.849	0.640484
2	WT	PCNT	8	23.0556	25.849	0.891932
2	WT	PCNT	8	19.6539	25.849	0.760333
2	WT	PCNT	8	20.5226	25.849	0.793942
2	WT	PCNT	8	15.9319	25.849	0.616344
2	WT	PCNT	8	24.5151	25.849	0.948394
2	WT	PCNT	8	17.1863	25.849	0.66487
2	WT	PCNT	8	17.0845	25.849	0.660933
2	WT	PCNT	8	10.7104	25.849	0.414345
2	WT	PCNT	8	19.0424	25.849	0.736676
2	WT	PCNT	8	11.9771	25.849	0.463347
2	WT	PCNT	8	22.6152	25.849	0.874894
2	WT	PCNT	8	16.8703	25.849	0.652649
2	WT	PCNT	8	15.6317	25.849	0.60473
2	WT	PCNT	8	19.2665	25.849	0.745349
2	WT	PCNT	8	10.9378	25.849	0.423143
2	WT	PCNT	8	9.87042	25.849	0.381849
2	WT	PCNT	8	20.0099	25.849	0.774106
2	WT	PCNT	8	10.3551	25.849	0.4006
2	WT	PCNT	8	20.6854	25.849	0.800238
2	WT	PCNT	8	14.4812	25.849	0.560222
2	WT	PCNT	8	9.41625	25.849	0.364279
2	WT	PCNT	8	11.5555	25.849	0.447037
2	WT	PCNT	8	19.9611	25.849	0.77222
2	WT	PCNT	8	14.3132	25.849	0.553724
2	WT	PCNT	8	18.7219	25.849	0.72428
2	WT	PCNT	8	17.7582	25.849	0.686998
2	WT	PCNT	8	10.9796	25.849	0.42476
2	WT	PCNT	8	11.6184	25.849	0.449472
2	WT	PCNT	8	11.953	25.849	0.462417
2	WT	PCNT	8	11.8002	25.849	0.456504
2	WT	PCNT	8	9.31417	25.849	0.360329
2	WT	PCNT	8	13.0255	25.849	0.503905
2	WT	PCNT	8	5.86865	25.849	0.227036
2	WT	PCNT	8	34.6579	25.849	1.34078
2	WT	PCNT	8	10.0809	25.849	0.38999
2	WT	PCNT	8	10.4448	25.849	0.404068
2	WT	PCNT	8	11.3749	25.849	0.440052
2	WT	PCNT	8	13.1424	25.849	0.508428
2	WT	PCNT	8	16.4713	25.849	0.63721
2	WT	PCNT	8	14.2019	25.849	0.549416
2	WT	PCNT	8	16.3228	25.849	0.631467
2	WT	PCNT	8	20.1199	25.849	0.778363
3	C18R	CEP120	0	15.7848	15.7733	1.00073
3	C18R	CEP120	0	14.7794	15.7733	0.936987
3	C18R	CEP120	0	11.8573	15.7733	0.751734
3	C18R	CEP120	0	22.8151	15.7733	1.44644
3	C18R	CEP120	0	16.324	15.7733	1.03492
3	C18R	CEP120	0	12.2506	15.7733	0.776664
3	C18R	CEP120	0	23.0056	15.7733	1.45852
3	C18R	CEP120	0	23.6054	15.7733	1.49654
3	C18R	CEP120	0	17.2127	15.7733	1.09125
3	C18R	CEP120	0	15.9759	15.7733	1.01284
3	C18R	CEP120	0	19.4811	15.7733	1.23507
3	C18R	CEP120	0	21.2719	15.7733	1.3486
3	C18R	CEP120	0	14.4059	15.7733	0.913307
3	C18R	CEP120	0	12.8417	15.7733	0.814142
3	C18R	CEP120	0	31.5846	15.7733	2.00241
3	C18R	CEP120	0	16.4855	15.7733	1.04515
3	C18R	CEP120	0	21.7779	15.7733	1.38068
3	C18R	CEP120	0	20.0227	15.7733	1.26941
3	C18R	CEP120	0	18.994	15.7733	1.20419
3	C18R	CEP120	0	13.1247	15.7733	0.832085
3	C18R	CEP120	0	21.6897	15.7733	1.37509
3	C18R	CEP120	0	24.4303	15.7733	1.54884
3	C18R	CEP120	0	17.7238	15.7733	1.12366
3	C18R	CEP120	0	18.6667	15.7733	1.18343
3	C18R	CEP120	0	10.0072	15.7733	0.634436
3	C18R	CEP120	0	11.1811	15.7733	0.708865
3	C18R	CEP120	0	11.3647	15.7733	0.720501
3	C18R	CEP120	0	11.7812	15.7733	0.746909
3	C18R	CEP120	0	17.3664	15.7733	1.101
3	C18R	CEP120	0	20.7577	15.7733	1.316
3	C18R	CEP120	0	16.7732	15.7733	1.06339
3	C18R	CEP120	0	19.2356	15.7733	1.2195
3	C18R	CEP120	0	12.9474	15.7733	0.820845
3	C18R	CEP120	0	16.0167	15.7733	1.01543
3	C18R	CEP120	0	16.017	15.7733	1.01545
3	C18R	CEP120	0	24.1551	15.7733	1.53139
3	C18R	CEP120	0	9.10935	15.7733	0.577517
3	C18R	CEP120	0	11.3117	15.7733	0.71714
3	C18R	CEP120	0	5.97452	15.7733	0.378774
3	C18R	CEP120	0	3.81846	15.7733	0.242084
3	C18R	CEP120	0	11.2117	15.7733	0.710803
3	C18R	CEP120	0	17.9256	15.7733	1.13645
3	C18R	CEP120	0	11.9678	15.7733	0.75874
3	C18R	CEP120	0	13.8092	15.7733	0.87548
3	C18R	CEP120	0	12.7384	15.7733	0.807595
3	C18R	CEP120	0	10.4198	15.7733	0.660599
3	C18R	CEP120	0	10.5285	15.7733	0.66749
3	C18R	CEP120	0	10.7608	15.7733	0.682218
3	C18R	CEP120	0	27.7359	15.7733	1.75841
3	C18R	CEP120	0	12.0454	15.7733	0.76366
3	C18R	CEP120	0	8.57465	15.7733	0.543618
3	C18R	CEP120	0	7.07788	15.7733	0.448725
3	C18R	CEP120	0	9.45682	15.7733	0.599546
3	C18R	CEP120	0	8.49412	15.7733	0.538512
3	C18R	CEP120	0	15.8812	15.7733	1.00684
3	C18R	CEP120	0	16.4309	15.7733	1.04169
3	C18R	CEP120	0	22.7175	15.7733	1.44025
3	C18R	CEP120	0	29.7726	15.7733	1.88753
3	C18R	CEP120	0	10.6479	15.7733	0.67506
3	C18R	CEP120	0	14.2726	15.7733	0.904859
3	C18R	CEP120	4	15.1914	15.7733	0.963107
3	C18R	CEP120	4	19.599	15.7733	1.24254
3	C18R	CEP120	4	10.8426	15.7733	0.687401
3	C18R	CEP120	4	7.83502	15.7733	0.496727
3	C18R	CEP120	4	20.8636	15.7733	1.32271
3	C18R	CEP120	4	25.3225	15.7733	1.6054
3	C18R	CEP120	4	22.0886	15.7733	1.40038
3	C18R	CEP120	4	17.399	15.7733	1.10306
3	C18R	CEP120	4	12.9766	15.7733	0.822692
3	C18R	CEP120	4	13.2595	15.7733	0.840629
3	C18R	CEP120	4	18.2948	15.7733	1.15986
3	C18R	CEP120	4	19.9016	15.7733	1.26173
3	C18R	CEP120	4	17.0269	15.7733	1.07947
3	C18R	CEP120	4	21.6627	15.7733	1.37338
3	C18R	CEP120	4	6.0513	15.7733	0.383642
3	C18R	CEP120	4	14.7116	15.7733	0.932688
3	C18R	CEP120	4	11.2022	15.7733	0.710202
3	C18R	CEP120	4	8.89523	15.7733	0.563942
3	C18R	CEP120	4	17.4398	15.7733	1.10566
3	C18R	CEP120	4	20.7932	15.7733	1.31825
3	C18R	CEP120	4	10.592	15.7733	0.671515
3	C18R	CEP120	4	12.0036	15.7733	0.761008
3	C18R	CEP120	4	13.7564	15.7733	0.872131
3	C18R	CEP120	4	13.9978	15.7733	0.887436
3	C18R	CEP120	4	11.885	15.7733	0.753488
3	C18R	CEP120	4	14.067	15.7733	0.89182
3	C18R	CEP120	4	16.1635	15.7733	1.02474
3	C18R	CEP120	4	19.326	15.7733	1.22523
3	C18R	CEP120	4	16.0661	15.7733	1.01856
3	C18R	CEP120	4	16.6683	15.7733	1.05674
3	C18R	CEP120	4	8.96315	15.7733	0.568248
3	C18R	CEP120	4	20.2722	15.7733	1.28522
3	C18R	CEP120	4	16.2746	15.7733	1.03178
3	C18R	CEP120	4	20.0433	15.7733	1.27071
3	C18R	CEP120	4	9.94722	15.7733	0.630636
3	C18R	CEP120	4	13.4729	15.7733	0.854159
3	C18R	CEP120	4	20.491	15.7733	1.29909
3	C18R	CEP120	4	18.0549	15.7733	1.14465
3	C18R	CEP120	4	10.7883	15.7733	0.683958
3	C18R	CEP120	4	12.2646	15.7733	0.777556
3	C18R	CEP120	4	19.5382	15.7733	1.23868
3	C18R	CEP120	4	18.2985	15.7733	1.16009
3	C18R	CEP120	4	7.57145	15.7733	0.480017
3	C18R	CEP120	4	10.8857	15.7733	0.690137
3	C18R	CEP120	4	10.8282	15.7733	0.686487
3	C18R	CEP120	4	6.79329	15.7733	0.430682
3	C18R	CEP120	4	12.6656	15.7733	0.802976
3	C18R	CEP120	4	7.07311	15.7733	0.448423
3	C18R	CEP120	4	12.1042	15.7733	0.767384
3	C18R	CEP120	4	14.6014	15.7733	0.925704
3	C18R	CEP120	4	20.0024	15.7733	1.26812
3	C18R	CEP120	4	16.3459	15.7733	1.0363
3	C18R	CEP120	4	15.2834	15.7733	0.968939
3	C18R	CEP120	4	16.866	15.7733	1.06928
3	C18R	CEP120	4	20.5937	15.7733	1.3056
3	C18R	CEP120	4	20.5693	15.7733	1.30406
3	C18R	CEP120	4	10.0295	15.7733	0.635855
3	C18R	CEP120	4	12.5651	15.7733	0.796604
3	C18R	CEP120	4	12.6476	15.7733	0.801835
3	C18R	CEP120	4	11.9496	15.7733	0.757582
3	C18R	CEP120	8	4.01553	15.7733	0.254578
3	C18R	CEP120	8	8.84329	15.7733	0.560649
3	C18R	CEP120	8	13.268	15.7733	0.84117
3	C18R	CEP120	8	12.088	15.7733	0.766357
3	C18R	CEP120	8	22.5648	15.7733	1.43057
3	C18R	CEP120	8	14.1117	15.7733	0.89466
3	C18R	CEP120	8	14.891	15.7733	0.944066
3	C18R	CEP120	8	17.6553	15.7733	1.11931
3	C18R	CEP120	8	16.6743	15.7733	1.05712
3	C18R	CEP120	8	23.3945	15.7733	1.48317
3	C18R	CEP120	8	7.92749	15.7733	0.502589
3	C18R	CEP120	8	12.4966	15.7733	0.79226
3	C18R	CEP120	8	16.7185	15.7733	1.05993
3	C18R	CEP120	8	11.5134	15.7733	0.729928
3	C18R	CEP120	8	12.7237	15.7733	0.806661
3	C18R	CEP120	8	7.23441	15.7733	0.458649
3	C18R	CEP120	8	9.90442	15.7733	0.627923
3	C18R	CEP120	8	12.4518	15.7733	0.789424
3	C18R	CEP120	8	21.8696	15.7733	1.3865
3	C18R	CEP120	8	38.5814	15.7733	2.44599
3	C18R	CEP120	8	23.3548	15.7733	1.48065
3	C18R	CEP120	8	25.4148	15.7733	1.61125
3	C18R	CEP120	8	23.9053	15.7733	1.51555
3	C18R	CEP120	8	16.6396	15.7733	1.05492
3	C18R	CEP120	8	9.86877	15.7733	0.625663
3	C18R	CEP120	8	14.803	15.7733	0.938485
3	C18R	CEP120	8	10.6142	15.7733	0.672921
3	C18R	CEP120	8	10.9314	15.7733	0.69303
3	C18R	CEP120	8	5.87997	15.7733	0.37278
3	C18R	CEP120	8	16.5999	15.7733	1.05241
3	C18R	CEP120	8	14.4283	15.7733	0.914728
3	C18R	CEP120	8	14.414	15.7733	0.91382
3	C18R	CEP120	8	12.7474	15.7733	0.808165
3	C18R	CEP120	8	14.6735	15.7733	0.930271
3	C18R	CEP120	8	17.1614	15.7733	1.088
3	C18R	CEP120	8	11.5155	15.7733	0.730061
3	C18R	CEP120	8	20.3731	15.7733	1.29162
3	C18R	CEP120	8	23.3515	15.7733	1.48045
3	C18R	CEP120	8	11.1941	15.7733	0.709688
3	C18R	CEP120	8	8.12567	15.7733	0.515153
3	C18R	CEP120	8	12.2993	15.7733	0.779756
3	C18R	CEP120	8	11.0459	15.7733	0.70029
3	C18R	CEP120	8	11.6969	15.7733	0.741566
3	C18R	CEP120	8	7.68808	15.7733	0.48741
3	C18R	CEP120	8	24.3446	15.7733	1.54341
3	C18R	CEP120	8	18.1274	15.7733	1.14925
3	C18R	CEP120	8	12.7794	15.7733	0.810194
3	C18R	CEP120	8	11.2148	15.7733	0.710996
3	C18R	CEP120	8	26.8001	15.7733	1.69908
3	C18R	CEP120	8	17.3974	15.7733	1.10297
3	C18R	CEP120	8	13.3145	15.7733	0.844118
3	C18R	CEP120	8	12.2443	15.7733	0.776268
3	C18R	CEP120	8	15.2958	15.7733	0.969725
3	C18R	CEP120	8	19.5615	15.7733	1.24016
3	C18R	CEP120	8	14.5277	15.7733	0.921034
3	C18R	CEP120	8	21.6492	15.7733	1.37252
3	C18R	CEP120	8	15.7395	15.7733	0.997859
3	C18R	CEP120	8	16.5516	15.7733	1.04934
3	C18R	CEP120	8	12.1185	15.7733	0.768292
3	C18R	CEP120	8	8.91637	15.7733	0.565282
3	C18R	CEP192	0	21.081	29.0615	0.725393
3	C18R	CEP192	0	32.2916	29.0615	1.11114
3	C18R	CEP192	0	24.4018	29.0615	0.839661
3	C18R	CEP192	0	27.3574	29.0615	0.941361
3	C18R	CEP192	0	29.6944	29.0615	1.02178
3	C18R	CEP192	0	39.1212	29.0615	1.34615
3	C18R	CEP192	0	38.2055	29.0615	1.31464
3	C18R	CEP192	0	31.5762	29.0615	1.08653
3	C18R	CEP192	0	32.6411	29.0615	1.12317
3	C18R	CEP192	0	28.4622	29.0615	0.979377
3	C18R	CEP192	0	42.2256	29.0615	1.45297
3	C18R	CEP192	0	39.1455	29.0615	1.34699
3	C18R	CEP192	0	33.4113	29.0615	1.14967
3	C18R	CEP192	0	28.9468	29.0615	0.996054
3	C18R	CEP192	0	54.1293	29.0615	1.86258
3	C18R	CEP192	0	30.9067	29.0615	1.06349
3	C18R	CEP192	0	39.6141	29.0615	1.36311
3	C18R	CEP192	0	37.0404	29.0615	1.27455
3	C18R	CEP192	0	29.4674	29.0615	1.01397
3	C18R	CEP192	0	28.8759	29.0615	0.993614
3	C18R	CEP192	0	38.7972	29.0615	1.335
3	C18R	CEP192	0	39.971	29.0615	1.37539
3	C18R	CEP192	0	29.4842	29.0615	1.01454
3	C18R	CEP192	0	37.7344	29.0615	1.29843
3	C18R	CEP192	0	28.5561	29.0615	0.982609
3	C18R	CEP192	0	28.4732	29.0615	0.979756
3	C18R	CEP192	0	34.0852	29.0615	1.17286
3	C18R	CEP192	0	40.3671	29.0615	1.38902
3	C18R	CEP192	0	34.1348	29.0615	1.17457
3	C18R	CEP192	0	29.7921	29.0615	1.02514
3	C18R	CEP192	0	22.533	29.0615	0.775354
3	C18R	CEP192	0	29.81	29.0615	1.02576
3	C18R	CEP192	0	25.7151	29.0615	0.88485
3	C18R	CEP192	0	22.7302	29.0615	0.782141
3	C18R	CEP192	0	18.0427	29.0615	0.620844
3	C18R	CEP192	0	26.9545	29.0615	0.927498
3	C18R	CEP192	0	11.1353	29.0615	0.383164
3	C18R	CEP192	0	10.7487	29.0615	0.369861
3	C18R	CEP192	0	5.47207	29.0615	0.188293
3	C18R	CEP192	0	3.00299	29.0615	0.103332
[truncated: 862 more rows]
