# Supplementary material for: Global cellular response to chemical perturbation of PLK4 activity and abnormal centrosome number
Source: eLife. 2022 Jun 27;11:e73944. doi: 10.7554/eLife.73944 (PMC9236612; doi:10.7554/eLife.73944)
Supplement: Source data 1. [file elife-73944-data1.zip]

Archive with 199 entries (176 files):
- Western_files/
- Western_files/FigureS6_1A/
- Western_files/FigureS3_2A/
- Western_files/FigureS7_1A/
- Western_files/.DS_Store
- __MACOSX/Western_files/._.DS_Store
- Western_files/FigureS7_1F/
- Western_files/FigureS4_3A/
- Western_files/Figure3B/
- Western_files/Figure7E/
- Western_files/Figure7B/
- Western_files/FigureS4_2D/
- Western_files/FigureS4_1B/
- Western_files/Figure7D/
- Western_files/FigureS4_1D/
- Western_files/FigureS6_1B/
- Western_files/FigureS3_1C/
- Western_files/Figure6B/
- Western_files/FigureS4_3C/
- Western_files/FigureS4_1A/
- Western_files/Figure7F/
- Western_files/FigureS4_2A/
- Western_files/Figure1B/
- Western_files/Figure7G/
- Western_files/FigureS6_1A/rep3_PCNT_CEP120_ponceau.tif
- __MACOSX/Western_files/FigureS6_1A/._rep3_PCNT_CEP120_ponceau.tif
- Western_files/FigureS6_1A/rep1_rep2_CEP120_ponceau.tif
- __MACOSX/Western_files/FigureS6_1A/._rep1_rep2_CEP120_ponceau.tif
- Western_files/FigureS6_1A/rep1_rep2_rep3_CEP192.zip
- __MACOSX/Western_files/FigureS6_1A/._rep1_rep2_rep3_CEP192.zip
- Western_files/FigureS6_1A/rep1_rep2_PCNT_ponceau.tif
- __MACOSX/Western_files/FigureS6_1A/._rep1_rep2_PCNT_ponceau.tif
- Western_files/FigureS6_1A/rep1_rep2_rep3_CEP215.zip
- __MACOSX/Western_files/FigureS6_1A/._rep1_rep2_rep3_CEP215.zip
- Western_files/FigureS6_1A/rep3_CEP120.zip
- Western_files/FigureS6_1A/rep1_rep2_CEP120.zip
- __MACOSX/Western_files/FigureS6_1A/._rep1_rep2_CEP120.zip
- Western_files/FigureS6_1A/rep1_rep2_rep3_CEP192_ponceau.tif
- __MACOSX/Western_files/FigureS6_1A/._rep1_rep2_rep3_CEP192_ponceau.tif
- Western_files/FigureS6_1A/rep1_rep2_PCNT_rep1_rep2.zip
- __MACOSX/Western_files/FigureS6_1A/._rep1_rep2_PCNT_rep1_rep2.zip
- Western_files/FigureS6_1A/rep1_rep2_rep3_CEP215_ponceau.tif
- __MACOSX/Western_files/FigureS6_1A/._rep1_rep2_rep3_CEP215_ponceau.tif
- Western_files/FigureS6_1A/rep3_PCNT.zip
- Western_files/FigureS3_2A/.DS_Store
- __MACOSX/Western_files/FigureS3_2A/._.DS_Store
- Western_files/FigureS3_2A/ponceau.tiff
- __MACOSX/Western_files/FigureS3_2A/._ponceau.tiff
- Western_files/FigureS3_2A/FLAG.zip
- Western_files/FigureS7_1A/.DS_Store
- __MACOSX/Western_files/FigureS7_1A/._.DS_Store
- Western_files/FigureS7_1A/FLAG_IP.tif
- __MACOSX/Western_files/FigureS7_1A/._FLAG_IP.tif
- Western_files/FigureS7_1A/PLK4_Exposure_34s.tif
- __MACOSX/Western_files/FigureS7_1A/._PLK4_Exposure_34s.tif
- Western_files/FigureS7_1A/No_ponceau/
- Western_files/FigureS7_1A/FLAG_input.tif
- Western_files/FigureS7_1F/TRIM37.zip
- Western_files/FigureS7_1F/coomassie.tif
- __MACOSX/Western_files/FigureS7_1F/._coomassie.tif
- Western_files/FigureS4_3A/SASS6.zip
- Western_files/FigureS4_3A/ponceau.tif
- __MACOSX/Western_files/FigureS4_3A/._ponceau.tif
- Western_files/Figure3B/p53_p21_Ponceau.tif
- __MACOSX/Western_files/Figure3B/._p53_p21_Ponceau.tif
- Western_files/Figure3B/p53_30s.tif
- __MACOSX/Western_files/Figure3B/._p53_30s.tif
- Western_files/Figure3B/mdm2_110s.tif
- __MACOSX/Western_files/Figure3B/._mdm2_110s.tif
- Western_files/Figure3B/mdm2_ponceau.tif
- __MACOSX/Western_files/Figure3B/._mdm2_ponceau.tif
- Western_files/Figure3B/p21_40s.tif
- __MACOSX/Western_files/Figure3B/._p21_40s.tif
- Western_files/Figure7E/HA.zip
- Western_files/Figure7E/ponceau.tiff
- __MACOSX/Western_files/Figure7E/._ponceau.tiff
- Western_files/Figure7E/PLK4.zip
- Western_files/Figure7B/PLK4_Exposure_30.tif
- __MACOSX/Western_files/Figure7B/._PLK4_Exposure_30.tif
- Western_files/Figure7B/ponceau.TIF
- __MACOSX/Western_files/Figure7B/._ponceau.TIF
- Western_files/Figure7B/FLAG_Exposure_7.tif
- __MACOSX/Western_files/Figure7B/._FLAG_Exposure_7.tif
- Western_files/Figure7B/FLAG_Exposure_60.0sec.tif
- __MACOSX/Western_files/Figure7B/._FLAG_Exposure_60.0sec.tif
- Western_files/FigureS4_2D/TRIM37.zip
- Western_files/FigureS4_2D/ponceau.tif
- __MACOSX/Western_files/FigureS4_2D/._ponceau.tif
- Western_files/FigureS4_1B/ponceau.tiff
- __MACOSX/Western_files/FigureS4_1B/._ponceau.tiff
- Western_files/FigureS4_1B/FLAG.zip
- Western_files/Figure7D/T7_ponceau.tiff
- __MACOSX/Western_files/Figure7D/._T7_ponceau.tiff
- Western_files/Figure7D/PLK4_ponceau.tiff
- __MACOSX/Western_files/Figure7D/._PLK4_ponceau.tiff
- Western_files/Figure7D/NEDD8_ponceau.tiff
- __MACOSX/Western_files/Figure7D/._NEDD8_ponceau.tiff
- Western_files/Figure7D/NEDD8_lower.zip
- Western_files/Figure7D/PLK4.zip
- Western_files/Figure7D/T7.zip
- Western_files/FigureS4_1D/.DS_Store
- __MACOSX/Western_files/FigureS4_1D/._.DS_Store
- Western_files/FigureS4_1D/wt_rep3_ponceau.tiff
- __MACOSX/Western_files/FigureS4_1D/._wt_rep3_ponceau.tiff
- Western_files/FigureS4_1D/dt37_rep1_ponceau.tif
- __MACOSX/Western_files/FigureS4_1D/._dt37_rep1_ponceau.tif
- Western_files/FigureS4_1D/wt_rep2_ponceau.tiff
- __MACOSX/Western_files/FigureS4_1D/._wt_rep2_ponceau.tiff
- Western_files/FigureS4_1D/dt37_rep3_p21.zip
- Western_files/FigureS4_1D/dt37_rep1_p53.zip
- Western_files/FigureS4_1D/wt_rep2_p21.zip
- Western_files/FigureS4_1D/wt_rep3_p21.zip
- Western_files/FigureS4_1D/dt37_rep2_p21.zip
- Western_files/FigureS4_1D/dt37_rep3_ponceau.tif
- __MACOSX/Western_files/FigureS4_1D/._dt37_rep3_ponceau.tif
- Western_files/FigureS4_1D/wt_rep1_ponceau.tiff
- __MACOSX/Western_files/FigureS4_1D/._wt_rep1_ponceau.tiff
- Western_files/FigureS4_1D/wt_rep1_p53.zip
- Western_files/FigureS4_1D/dt37_rep2_p53.zip
- Western_files/FigureS4_1D/wt_rep1_p21.zip
- Western_files/FigureS4_1D/wt_rep3_p53.zip
- Western_files/FigureS4_1D/dt37_ponceau_rep2.tif
- __MACOSX/Western_files/FigureS4_1D/._dt37_ponceau_rep2.tif
- Western_files/FigureS4_1D/dt37_rep1_p21.zip
- Western_files/FigureS4_1D/wt_rep2_p53.zip
- Western_files/FigureS4_1D/dt37_rep3_p53.zip
- Western_files/FigureS6_1B/.DS_Store
- __MACOSX/Western_files/FigureS6_1B/._.DS_Store
- Western_files/FigureS6_1B/rep3_CEP215.zip
- Western_files/FigureS6_1B/rep1_rep2_CEP215.zip
- Western_files/FigureS6_1B/rep3_PCNT_coomassie.tif
- __MACOSX/Western_files/FigureS6_1B/._rep3_PCNT_coomassie.tif
- Western_files/FigureS6_1B/rep3_CEP192_coomassie.tif
- Western_files/FigureS6_1B/FLAG_TRIM37.zip
- Western_files/FigureS6_1B/rep3_PCNT.tif
- Western_files/FigureS6_1B/rep1_rep2_PCNT.zip
- Western_files/FigureS6_1B/rep1_rep2_PCNT_ponceau.tif
- __MACOSX/Western_files/FigureS6_1B/._rep1_rep2_PCNT_ponceau.tif
- Western_files/FigureS6_1B/rep1_rep2_CEP215_ponceau.tif
- __MACOSX/Western_files/FigureS6_1B/._rep1_rep2_CEP215_ponceau.tif
- Western_files/FigureS6_1B/rep3_CEP215_coomassie.tif
- Western_files/FigureS6_1B/FLAG_TRIM37_ponceau.tif
- __MACOSX/Western_files/FigureS6_1B/._FLAG_TRIM37_ponceau.tif
- Western_files/FigureS6_1B/rep3_CEP192.zip
- Western_files/FigureS6_1B/rep1_rep2_CEP192.zip
- Western_files/FigureS6_1B/rep1_rep2_CEP192_ponceau.tif
- __MACOSX/Western_files/FigureS6_1B/._rep1_rep2_CEP192_ponceau.tif
- Western_files/FigureS3_1C/.DS_Store
- __MACOSX/Western_files/FigureS3_1C/._.DS_Store
- Western_files/FigureS3_1C/TRIM37.zip
- Western_files/FigureS3_1C/ponceau.tiff
- __MACOSX/Western_files/FigureS3_1C/._ponceau.tiff
- Western_files/Figure6B/rep3_ponceau_top.tiff
- __MACOSX/Western_files/Figure6B/._rep3_ponceau_top.tiff
- Western_files/Figure6B/rep2_TRIM37.zip
- Western_files/Figure6B/rep3_CEP!92.zip
- Western_files/Figure6B/rep1_TRIM37.tif
- Western_files/Figure6B/rep1_ponceau.tiff
- __MACOSX/Western_files/Figure6B/._rep1_ponceau.tiff
- Western_files/Figure6B/rep2_ponceau_top.tiff
- __MACOSX/Western_files/Figure6B/._rep2_ponceau_top.tiff
- Western_files/Figure6B/rep2_cep192.zip
- Western_files/Figure6B/rep1_CEP192.zip
- Western_files/Figure6B/rep3_TRIM37.zip
- Western_files/FigureS4_3C/rep3_ponceau_left.tif
- __MACOSX/Western_files/FigureS4_3C/._rep3_ponceau_left.tif
- Western_files/FigureS4_3C/rep2_TRIM37.zip
- Western_files/FigureS4_3C/rep2_ponceau.tif
- __MACOSX/Western_files/FigureS4_3C/._rep2_ponceau.tif
- Western_files/FigureS4_3C/rep3_TRIM37.zip
- Western_files/FigureS4_3C/rep1_ponceau_left.tif
- __MACOSX/Western_files/FigureS4_3C/._rep1_ponceau_left.tif
- Western_files/FigureS4_3C/rep1_TRIM37.zip
- Western_files/FigureS4_1A/.DS_Store
- __MACOSX/Western_files/FigureS4_1A/._.DS_Store
- Western_files/FigureS4_1A/ponceau_top.tiff
- __MACOSX/Western_files/FigureS4_1A/._ponceau_top.tiff
- Western_files/FigureS4_1A/FLAG.zip
- Western_files/Figure7F/coomassie.tif
- __MACOSX/Western_files/Figure7F/._coomassie.tif
- Western_files/Figure7F/PLK4.zip
- Western_files/FigureS4_2A/rep1_ponceau.tif
- __MACOSX/Western_files/FigureS4_2A/._rep1_ponceau.tif
- Western_files/FigureS4_2A/rep2_TRIM37.zip
- Western_files/FigureS4_2A/rep2_ponceau.tif
- __MACOSX/Western_files/FigureS4_2A/._rep2_ponceau.tif
- Western_files/FigureS4_2A/rep3_TRIM37.zip
- Western_files/FigureS4_2A/rep3_ponceau.tif
- __MACOSX/Western_files/FigureS4_2A/._rep3_ponceau.tif
- Western_files/FigureS4_2A/rep1_TRIM37.zip
- Western_files/Figure1B/Ponceau.tif
- __MACOSX/Western_files/Figure1B/._Ponceau.tif
- Western_files/Figure1B/p53_30s.tif
- __MACOSX/Western_files/Figure1B/._p53_30s.tif
- Western_files/Figure1B/p21_40s.tif
- __MACOSX/Western_files/Figure1B/._p21_40s.tif
- Western_files/Figure7G/ponceau.tiff
- __MACOSX/Western_files/Figure7G/._ponceau.tiff
- Western_files/Figure7G/PLK4.zip
