# Supplementary material for: Global cellular response to chemical perturbation of PLK4 activity and abnormal centrosome number
Source: eLife. 2022 Jun 27;11:e73944. doi: 10.7554/eLife.73944 (PMC9236612; doi:10.7554/eLife.73944)
Supplement: Source data 2. — (.zip file). [file elife-73944-data2.zip]

Archive with 17 entries (16 files):
- TkachJM_source_Western/
- TkachJM_source_Western/Figure1_western.pdf
- __MACOSX/TkachJM_source_Western/._Figure1_western.pdf
- TkachJM_source_Western/Figure4_supp_western.pdf
- __MACOSX/TkachJM_source_Western/._Figure4_supp_western.pdf
- TkachJM_source_Western/Figure7_western.pdf
- __MACOSX/TkachJM_source_Western/._Figure7_western.pdf
- TkachJM_source_Western/Figure6_supp_Western.pdf
- __MACOSX/TkachJM_source_Western/._Figure6_supp_Western.pdf
- TkachJM_source_Western/Figure3_supp_western.pdf
- __MACOSX/TkachJM_source_Western/._Figure3_supp_western.pdf
- TkachJM_source_Western/Figure3_western.pdf
- __MACOSX/TkachJM_source_Western/._Figure3_western.pdf
- TkachJM_source_Western/Figure6_Western.pdf
- __MACOSX/TkachJM_source_Western/._Figure6_Western.pdf
- TkachJM_source_Western/Figure7_supp_western.pdf
- __MACOSX/TkachJM_source_Western/._Figure7_supp_western.pdf
